# Supplementary material for: Establishment and maintenance of NRT2.1 inter-individual variability in plants
Source: PLoS Genet. 2025 Dec 17;21(12):e1011984. doi: 10.1371/journal.pgen.1011984 (PMC12742734; doi:10.1371/journal.pgen.1011984)
Supplement: S1 Table — This table supports Fig 5A. (XLSX) [file pgen.1011984.s008.xlsx]

## Sheet: TableS1
gene	name	type	Variability
AT1G08090	NRT2.1	NRT2.1	HVG
AT1G68670	HHO2	Negative_regulator_NRT2.1	HVG
AT3G48360	BT2	Negative_regulator_NRT2.1	HVG
AT4G32950	PP2C	NRT2.1_protein_regulation	HVG
AT5G63160	BT1	Negative_regulator_NRT2.1	HVG
AT5G67420	LBD37	Negative_regulator_NRT2.1	HVG
AT1G12110	NRT1.1	N_transport	not_HVG
AT1G12940	NRT2.5	N_transport	not_HVG
AT1G13300	HRS1	Negative_regulator_NRT2.1	not_HVG
AT1G25550	HHO3	Negative_regulator_NRT2.1	not_HVG
AT1G37130	NIA2	N_assimilation	not_HVG
AT1G69850	NRT1.2	N_transport	not_HVG
AT1G77760	NIA1	N_assimilation	not_HVG
AT1G77920	TGA7	Positive_regulator_NRT2.1	not_HVG
AT2G15620	NIR1	N_assimilation	not_HVG
AT2G41220	GLU2	N_assimilation	not_HVG
AT3G25790	HHO1	Negative_regulator_NRT2.1	not_HVG
AT3G49940	LBD38	Negative_regulator_NRT2.1	not_HVG
AT3G50610	CEP9	Positive_regulator_NRT2.1	not_HVG
AT4G35270	NLP2	Positive_regulator_NRT2.1	not_HVG
AT4G37540	LBD39	Negative_regulator_NRT2.1	not_HVG
AT5G04140	GLU1	N_assimilation	not_HVG
AT5G10030	TGA4	Positive_regulator_NRT2.1	not_HVG
AT5G35630	GLN2	N_assimilation	not_HVG
AT5G50200	NAR2.1	NRT2.1_protein_regulation	not_HVG
AT5G60770	NRT2.4	N_transport	not_HVG
AT5G65210	TGA1	Positive_regulator_NRT2.1	not_HVG
