# Supplementary material for: Establishment and maintenance of NRT2.1 inter-individual variability in plants
Source: PLoS Genet. 2025 Dec 17;21(12):e1011984. doi: 10.1371/journal.pgen.1011984 (PMC12742734; doi:10.1371/journal.pgen.1011984)
Supplement: S2 Table — This table supports Fig 6E. (XLSX) [file pgen.1011984.s009.xlsx]

## Sheet: TableS1
gene	name	Pvalue_correlation_NRT2.1	R_correlation_NRT21	type
AT5G50200	NAR2.1	1e-08	0.882	Nnutrition
AT4G32950	PP2C	8.1e-07	0.823	Nnutrition
AT2G15620	NIR1	5.29e-06	0.786	Nnutrition
AT5G60770	NRT2.4	1.585e-05	0.761	Nnutrition
AT1G12110	NRT1.1	4.613e-05	0.733	Nnutrition
AT3G14940	ATPPC3	5.555e-05	0.728	Glycolysis
AT3G52930	Fructose_bisphosphate_aldolase	6.865e-05	0.722	Glycolysis
AT3G45300	IVDH	0.00012214	-0.704	Asp_family_pathway
AT1G52230	PSAH2	0.00012558	0.703	Photosynthesis
AT4G04040	MEE51	0.00016052	-0.696	Glycolysis
AT3G50820	PSBO2	0.00016489	0.695	Photosynthesis
AT1G03630	POR_C	0.0002439	0.682	Tetrapyrrole
AT1G12900	GAPA_2	0.00025017	0.681	Photosynthesis
AT1G55670	PSAG	0.00037154	0.667	Photosynthesis
AT1G20950	Pyrophosphate__fructose_6_phosphate_1_phosphotransferase_related	0.00057931	0.65	Glycolysis
AT1G13440	GAPC_2	0.00059259	0.65	Glycolysis
AT5G66570	PSBO1	0.00072438	0.642	Photosynthesis
AT1G74030	Enolase	0.00088071	0.634	Glycolysis
AT4G24620	PGI1	0.00088071	0.634	Glycolysis
AT4G21280	PSBQA	0.00088071	0.634	Photosynthesis
AT1G24180	IAR4	0.00104321	0.627	Glycolysis
AT4G12800	PSAL	0.00104321	0.627	Photosynthesis
AT1G79550	PGK	0.0012059	0.621	Glycolysis
AT5G21060	HSD	0.00130829	0.617	Asp_family_pathway
AT2G21330	FBA1	0.00138988	0.615	Photosynthesis
AT3G25790	HHO1	0.00176131	0.604	Nnutrition
AT5G65210	TGA1	0.00247576	0.589	Nnutrition
AT5G45930	CHLI2	0.00276294	0.583	Tetrapyrrole
AT5G18660	PCB2	0.00324644	0.576	Tetrapyrrole
AT2G01140	PDE345	0.00421106	0.563	Photosynthesis
AT4G17260	L_lactate_dehydrogenase	0.00428314	0.562	Glycolysis
AT5G38420	RUBISCO_small_chain	0.0048174	0.556	Photosynthesis
AT2G46820	PSI_P	0.00540658	0.55	Photosynthesis
AT4G29840	MTO2	0.00567697	-0.547	Asp_family_pathway
AT1G67740	PSBY	0.00743223	0.532	Photosynthesis
AT4G05180	PSBQ_2	0.00766563	0.53	Photosynthesis
AT3G13930	Dihydrolipoamide_S_acetyltransferase	0.00827592	0.526	Glycolysis
AT5G65010	ASN2	0.00827592	-0.526	Asp_family_pathway
AT1G12000	Pyrophosphate__fructose_6_phosphate_1_phosphotransferase_beta_subunit,_putative	0.00853109	0.524	Glycolysis
AT3G10860	UQCRX	0.00879276	0.523	TCAcycle_mitocondrialET
AT1G06680	PSBP_1	0.0109754	0.51	Photosynthesis
AT2G44350	ATCS	0.0116275	0.506	TCAcycle_mitocondrialET
AT5G40850	UPM1	0.0117955	0.505	Tetrapyrrole
AT4G33150	LKR/SDH	0.0124872	-0.502	Asp_family_pathway
AT3G48730	GSA2	0.0130277	0.499	Tetrapyrrole
AT1G37130	NIA2	0.0133985	0.497	Nnutrition
AT2G45290	Transketolase	0.013778	0.496	Photosynthesis
AT3G52990	Pyruvate_kinase	0.0143637	0.493	Glycolysis
AT5G38430	RUBISCO_small_chain	0.0145635	0.492	Photosynthesis
AT1G53310	ATPPC1	0.0160261	0.486	Glycolysis
AT2G35120	Single_hybrid_motif_superfamily_protein	0.0160261	0.486	Photosynthesis
AT3G21055	PSBTN	0.0162445	0.485	Photosynthesis
AT1G03130	PSAD_2	0.0169143	0.483	Photosynthesis
AT1G79530	GAPCP_1	0.0190601	0.475	Photosynthesis
AT3G49160	Pyruvate_kinase	0.0198226	-0.472	Glycolysis
AT4G25080	CHLM	0.0208776	0.469	Tetrapyrrole
AT4G38970	FBA2	0.0222599	0.464	Photosynthesis
AT1G11860	Glycine_cleavage_T_protein	0.022833	0.463	Photosynthesis
AT1G30380	PSAK	0.0234181	0.461	Photosynthesis
AT3G22370	AOX1A	0.0240151	-0.459	TCAcycle_mitocondrialET
AT4G22570	APT3	0.0255616	0.455	ATP_biosynthesis
AT3G49680	BCAT3	0.02786	-0.449	Asp_family_pathway
AT3G10050	TD	0.029601	-0.444	Asp_family_pathway
AT5G64040	PSAN	0.029601	0.444	Photosynthesis
AT2G20360	NAD(P)_binding_protein	0.029601	0.444	TCAcycle_mitocondrialET
AT2G47690	NADH_ubiquinone_oxidoreductase	0.0299593	0.443	TCAcycle_mitocondrialET
AT5G08280	HEMC	0.0299593	0.443	Tetrapyrrole
AT5G13630	GUN5	0.0310553	0.441	Tetrapyrrole
AT1G31330	PSAF	0.0314277	0.44	Photosynthesis
AT1G56190	Phosphoglycerate_kinase	0.0349415	0.432	Photosynthesis
AT3G55800	SBPASE	0.0357632	0.43	Photosynthesis
AT1G44575	NPQ4	0.0378843	0.426	Photosynthesis
AT1G34430	EMB3003	0.039204	0.423	Glycolysis
AT1G50460	Hexokinase	0.039204	-0.423	Glycolysis
AT1G08630	THA1	0.039204	-0.423	Asp_family_pathway
AT2G22780	PMDH1	0.0438665	0.415	TCAcycle_mitocondrialET
AT5G61410	RPE	0.0443557	-0.414	Photosynthesis
AT3G16140	PSAH_1	0.0468662	0.41	Photosynthesis
AT3G15020	NAD	0.0468662	0.41	TCAcycle_mitocondrialET
AT2G06520	PSBX	0.0479009	0.408	Photosynthesis
AT2G21170	TIM	0.0479009	0.408	Photosynthesis
AT4G26970	Aconitase	0.0484249	0.407	TCAcycle_mitocondrialET
AT5G17920	ATCIMS	0.0489534	0.406	Asp_family_pathway
AT3G54050	HCEF1	0.0511125	0.403	Photosynthesis
AT3G57050	CBL	0.0522195	-0.401	Asp_family_pathway
AT1G48030	MTLPD1	0.0556524	0.396	Glycolysis
AT4G33680	AGD2	0.0562411	0.395	Asp_family_pathway
AT4G32210	SDH3_2	0.0574331	0.393	TCAcycle_mitocondrialET
AT4G26530	Fructose_bisphosphate_aldolase	0.0592575	0.39	Photosynthesis
AT1G50170	SIRB	0.0592575	-0.39	Tetrapyrrole
AT4G35270	NLP2	0.0592575	0.39	Nnutrition
AT3G48560	CSR1	0.0598755	-0.39	Asp_family_pathway
AT4G28750	PSAE_1	0.0598755	0.39	Photosynthesis
AT5G25450	UQCRX	0.0598755	-0.39	TCAcycle_mitocondrialET
AT5G56350	Pyruvate_kinase	0.0623972	0.386	Glycolysis
AT4G18480	CHLI1	0.0643414	0.383	Tetrapyrrole
AT5G38410	RUBISCO_small_chain	0.0649997	0.383	Photosynthesis
AT3G01440	PnsL3	0.0676847	0.379	Photosynthesis
AT2G41220	GLU2	0.0697534	0.377	Nnutrition
AT1G01090	PDH_E1_ALPHA	0.0711592	0.375	Glycolysis
AT5G65750	a_ketoglutarate_dehydrogenase	0.0725864	-0.373	TCAcycle_mitocondrialET
AT4G13940	SAHH	0.0747679	0.37	Asp_family_pathway
AT4G32520	SHM3	0.0755061	-0.37	Photosynthesis
AT1G10670	ACLA_1	0.0755061	0.37	TCAcycle_mitocondrialET
AT4G32840	Phosphofructokinase	0.0792799	0.365	Glycolysis
AT1G08380	PSAO	0.0839947	0.36	Photosynthesis
AT1G44446	CH1	0.0839947	0.36	Tetrapyrrole
AT1G16700	ATMLO14	0.0856123	0.358	TCAcycle_mitocondrialET
AT2G30390	FC2	0.0880823	-0.356	Tetrapyrrole
AT5G49810	MMT	0.0889174	0.355	Asp_family_pathway
AT5G66510	GAMMA_CA3	0.0914583	0.352	TCAcycle_mitocondrialET
AT2G36880	MAT3	0.0940531	0.35	Asp_family_pathway
AT3G12260	Complex_1	0.0967024	0.347	TCAcycle_mitocondrialET
AT2G29560	Enolase	0.10032	0.343	Glycolysis
AT2G22480	Phosphofructokinase	0.103099	0.341	Glycolysis
AT5G08300	Succinyl_CoA_ligase	0.103099	0.341	TCAcycle_mitocondrialET
AT5G52840	NADH_ubiquinone_oxidoreductase	0.104983	0.339	TCAcycle_mitocondrialET
AT3G06650	ACLB_1	0.111777	0.333	TCAcycle_mitocondrialET
AT1G03475	HEMF1	0.1158	0.33	Tetrapyrrole
AT3G19710	BCAT4	0.119929	-0.326	Asp_family_pathway
AT4G01850	SAM_2	0.125239	0.322	Asp_family_pathway
AT5G14060	AK	0.125239	0.322	Asp_family_pathway
AT2G40490	HEME2	0.127411	0.32	Tetrapyrrole
AT5G49460	ACLB_2	0.128506	0.319	TCAcycle_mitocondrialET
AT4G33010	GLDP1	0.130718	0.317	Photosynthesis
AT2G36580	Pyruvate_kinase	0.131834	0.317	Glycolysis
AT5G37510	EMB1467	0.131834	0.317	TCAcycle_mitocondrialET
AT5G17380	Pyruvate_decarboxylase	0.136367	-0.313	Glycolysis
AT4G02770	PSAD_1	0.136367	0.313	Photosynthesis
AT1G42970	GAPB	0.141011	0.31	Photosynthesis
AT3G60750	Transketolase	0.163311	0.294	Photosynthesis
AT5G61310	COX	0.168584	-0.29	TCAcycle_mitocondrialET
AT4G26520	Fructose_bisphosphate_aldolase	0.171264	0.289	Glycolysis
AT1G80050	APT2	0.186538	-0.279	ATP_biosynthesis
AT5G10030	TGA4	0.202722	-0.27	Nnutrition
AT3G58610	KARI	0.208836	-0.266	Asp_family_pathway
AT1G22450	COX6B	0.211939	0.264	TCAcycle_mitocondrialET
AT1G32060	PRK	0.215073	0.263	Photosynthesis
AT1G58290	HEMA1	0.221434	0.259	Tetrapyrrole
AT3G22360	AOX1B	0.227185	0.256	TCAcycle_mitocondrialET
AT3G25900	HMT_1	0.231207	0.254	Asp_family_pathway
AT3G50610	CEP9	0.240946	-0.249	Nnutrition
AT5G10240	ASN3	0.242965	0.248	Asp_family_pathway
AT2G36530	LOS2	0.244676	0.247	Glycolysis
AT1G25550	HHO3	0.248121	0.245	Nnutrition
AT1G65930	ICDH	0.258646	0.24	TCAcycle_mitocondrialET
AT1G54220	Dihydrolipoamide_S_acetyltransferase	0.260428	0.239	Glycolysis
AT5G13280	AK_LYS1	0.264015	-0.237	Asp_family_pathway
AT1G14810	ASDDH	0.26582	-0.237	Asp_family_pathway
AT5G42740	PGIC	0.267634	0.236	Glycolysis
AT5G13430	UQCRX	0.271284	-0.234	TCAcycle_mitocondrialET
AT3G51820	G4	0.274965	-0.232	Tetrapyrrole
AT5G67420	LBD37	0.274965	0.232	Nnutrition
AT2G44040	DHDPR	0.280547	0.23	Asp_family_pathway
AT3G01120	CGS1	0.280547	-0.23	Asp_family_pathway
AT3G55440	ATCTIMC	0.284307	0.228	Glycolysis
AT3G52730	UQCRX	0.284307	0.228	TCAcycle_mitocondrialET
AT1G70730	Phosphoglucomutase,_cytoplasmic,_putative	0.290007	0.225	Glycolysis
AT5G47840	AMK2	0.291923	-0.224	ATP_biosynthesis
AT3G14415	Aldolase_type_TIM_barrel_family_protein	0.295778	-0.223	Photosynthesis
AT1G53240	NAD	0.297718	0.222	TCAcycle_mitocondrialET
AT1G43670	Fructose_1,6_bisphosphatase,_putative	0.299665	-0.221	Glycolysis
AT5G05370	UQCRX	0.299665	0.221	TCAcycle_mitocondrialET
AT5G11770	NADH_ubiquinone_oxidoreductase	0.30952	-0.217	TCAcycle_mitocondrialET
AT3G14930	HEME1	0.311514	0.216	Tetrapyrrole
AT3G26650	GAPA	0.313517	0.215	Photosynthesis
AT1G72810	TS	0.317545	-0.213	Asp_family_pathway
AT3G47340	ASN1	0.317545	-0.213	Asp_family_pathway
AT3G48360	BT2	0.321605	0.211	Nnutrition
AT3G12780	PGK1	0.327753	0.209	Photosynthesis
AT2G20420	Succinyl_CoA_ligase	0.340261	0.203	TCAcycle_mitocondrialET
AT1G10070	BCAT2	0.350899	-0.199	Asp_family_pathway
AT4G32470	UQCRX	0.353049	0.198	TCAcycle_mitocondrialET
AT1G14150	PnsL2	0.36173	0.195	Photosynthesis
AT1G15120	UQCRX	0.36173	0.195	TCAcycle_mitocondrialET
AT1G13300	HRS1	0.363919	-0.194	Nnutrition
AT5G17310	UTP__glucose_1_phosphate_uridylyltransferase,_putative	0.36832	0.192	Glycolysis
AT1G04410	MDH	0.37498	0.19	TCAcycle_mitocondrialET
AT4G19710	AK_HSDHII	0.386233	0.185	Asp_family_pathway
AT1G14030	Rubisco_methyltransferase	0.388506	-0.184	Photosynthesis
AT5G08100	L_asparaginase	0.393075	0.183	Asp_family_pathway
AT2G47380	COX	0.395371	-0.182	TCAcycle_mitocondrialET
AT1G80230	COX	0.397674	0.181	TCAcycle_mitocondrialET
AT2G30570	PSBW	0.406963	0.177	Photosynthesis
AT5G04140	GLU1	0.411651	-0.176	Nnutrition
AT5G11160	APT5	0.425896	-0.17	ATP_biosynthesis
AT1G47260	GAMMA_CA2	0.430702	0.169	TCAcycle_mitocondrialET
AT1G02500	SAM1	0.433117	0.168	Asp_family_pathway
AT2G13360	AGT	0.433117	-0.168	Photosynthesis
AT3G52200	LTA3	0.440403	0.165	Glycolysis
AT4G29220	Phosphofructokinase	0.440403	-0.165	Glycolysis
AT3G55410	a_ketoglutarate_dehydrogenase	0.440403	0.165	TCAcycle_mitocondrialET
AT5G18800	NADH_ubiquinone_oxidoreductase	0.47272	0.154	TCAcycle_mitocondrialET
AT3G03100	NADH_ubiquinone_oxidoreductase	0.475255	0.153	TCAcycle_mitocondrialET
AT4G02580	NADH_ubiquinone_oxidoreductase	0.480346	0.151	TCAcycle_mitocondrialET
AT5G13440	UQCRX	0.495783	-0.146	TCAcycle_mitocondrialET
AT5G23250	Succinyl_CoA_ligase	0.498379	-0.145	TCAcycle_mitocondrialET
AT5G36790	phosphoglycolate_phosphatase	0.503593	-0.143	Photosynthesis
AT2G42600	ATPPC2	0.511462	0.141	Glycolysis
AT5G35630	GLN2	0.511462	0.141	Nnutrition
AT5G08570	Pyruvate_kinase	0.527379	-0.136	Glycolysis
AT1G68670	HHO2	0.530054	0.135	Nnutrition
AT1G23190	Phosphoglucomutase,_cytoplasmic,_putative	0.532736	0.134	Glycolysis
AT1G16300	GAPCP_2	0.540819	0.131	Photosynthesis
AT1G27450	APT1	0.548959	0.129	ATP_biosynthesis
AT3G49940	LBD38	0.554416	0.127	Nnutrition
AT1G69740	HEMB1	0.562649	-0.124	Tetrapyrrole
AT3G04790	EMB3119	0.565405	0.123	Photosynthesis
AT2G44520	COX10	0.593293	-0.115	Tetrapyrrole
AT1G79010	NADH_ubiquinone_oxidoreductase	0.596114	-0.114	TCAcycle_mitocondrialET
AT5G63680	Pyruvate_kinase	0.59894	-0.113	Glycolysis
AT3G59890	DHDPR	0.59894	-0.113	Asp_family_pathway
AT5G11880	DAPD	0.607453	0.11	Asp_family_pathway
AT4G03205	HEMF2	0.607453	0.11	Tetrapyrrole
AT3G15640	COX	0.616016	0.108	TCAcycle_mitocondrialET
AT2G26080	GLDP2	0.627509	0.104	Photosynthesis
AT3G02020	AK	0.630395	0.103	Asp_family_pathway
AT2G37250	ADK1	0.636184	-0.102	ATP_biosynthesis
AT1G09940	HEMA2	0.644906	0.099	Tetrapyrrole
AT1G69850	NRT1.2	0.647823	-0.098	Nnutrition
AT1G70580	AOAT2	0.650746	-0.097	Photosynthesis
AT1G77760	NIA1	0.656606	0.096	Nnutrition
AT5G58330	MDH	0.671341	-0.091	TCAcycle_mitocondrialET
AT2G24270	ALDH11A3	0.683215	-0.088	Glycolysis
AT5G50850	MAB1	0.686195	0.087	Glycolysis
AT1G31230	AK_HSDHI	0.68918	0.086	Asp_family_pathway
AT5G67590	FRO1	0.692169	-0.085	TCAcycle_mitocondrialET
AT3G17240	LPD2	0.698161	0.083	Glycolysis
AT3G48680	GAMMA_CAL2	0.70417	-0.082	TCAcycle_mitocondrialET
AT1G64660	MGL	0.716239	-0.078	Asp_family_pathway
AT3G16950	LPD1	0.722299	-0.077	Glycolysis
AT5G52920	PKP_BETA1	0.722299	0.077	Glycolysis
AT5G51820	PGM	0.725335	0.076	Glycolysis
AT3G53580	DAPE	0.728375	0.075	Asp_family_pathway
AT3G18410	NADH_ubiquinone_oxidoreductase	0.728375	0.075	TCAcycle_mitocondrialET
AT5G52100	CRR1	0.731419	0.074	Asp_family_pathway
AT5G65780	BCAT5	0.731419	-0.074	Asp_family_pathway
AT2G20260	PSAE_2	0.734467	-0.073	Photosynthesis
AT5G50370	Adenylate_kinase	0.737519	0.072	ATP_biosynthesis
AT5G16290	AHASS	0.740575	-0.071	Asp_family_pathway
AT1G32470	Single_hybrid_motif_superfamily_protein	0.762069	-0.065	Photosynthesis
AT5G63160	BT1	0.78063	0.06	Nnutrition
AT2G35370	GDCH	0.786844	0.058	Photosynthesis
AT5G66760	SDH1_1	0.789955	-0.057	TCAcycle_mitocondrialET
AT5G09600	SDH3_1	0.799308	0.055	TCAcycle_mitocondrialET
AT3G56940	CRD1	0.802432	0.054	Tetrapyrrole
AT3G57610	ATPURA	0.824378	-0.048	ATP_biosynthesis
AT1G32350	AOX1D	0.825079	-0.048	TCAcycle_mitocondrialET
AT1G79040	PSBR	0.827524	0.047	Photosynthesis
AT1G49140	NADH_ubiquinone_oxidoreductase	0.843291	0.043	TCAcycle_mitocondrialET
AT5G26030	FC1	0.843291	-0.043	Tetrapyrrole
AT4G18360	Aldolase_type_TIM_barrel_family_protein	0.849615	0.041	Photosynthesis
AT3G47520	MDH	0.855948	-0.039	TCAcycle_mitocondrialET
AT2G26540	HEMD	0.868639	0.036	Tetrapyrrole
AT3G03780	AtMS2	0.871817	0.035	Asp_family_pathway
AT3G14420	Aldolase_type_TIM_barrel_family_protein	0.874997	0.034	Photosynthesis
AT5G63400	ADK1	0.878178	0.033	ATP_biosynthesis
AT5G44520	Ribose_5_phosphate_isomerase	0.881362	-0.032	Photosynthesis
AT1G08520	ALB1	0.881362	0.032	Tetrapyrrole
AT4G01690	PPOX	0.881362	-0.032	Tetrapyrrole
AT5G40650	SDH2_2	0.890923	0.03	TCAcycle_mitocondrialET
AT4G37540	LBD39	0.890923	0.03	Nnutrition
AT3G14390	DAPD	0.897305	0.028	Asp_family_pathway
AT1G68010	HPR	0.897305	0.028	Photosynthesis
AT4G28660	PSB28	0.916487	-0.023	Photosynthesis
AT4G37830	COX	0.916487	-0.023	TCAcycle_mitocondrialET
AT1G09780	2,3_biphosphoglycerate_independent_phosphoglycerate_mutase,_putative	0.922892	0.021	Glycolysis
AT2G46505	SDH4	0.929301	-0.019	TCAcycle_mitocondrialET
AT5G36700	PGLP1	0.932507	0.018	Photosynthesis
AT5G63510	GAMMA_CAL1	0.935715	0.017	TCAcycle_mitocondrialET
AT1G30120	PDH_E1_BETA	0.942132	-0.016	Glycolysis
AT5G20980	ATMS3	0.95819	0.011	Asp_family_pathway
AT5G09660	PMDH2	0.961404	-0.01	TCAcycle_mitocondrialET
AT3G22960	PKP_ALPHA/PKP1	0.971048	0.008	Glycolysis
AT1G12940	NRT2.5	0.971048	0.008	Nnutrition
AT1G67090	RBCS1A	0.990348	-0.003	Photosynthesis
AT2G17265	HSK	0.996783	0.001	Asp_family_pathway
AT2G05710	Aconitase	0.996783	-0.001	TCAcycle_mitocondrialET
