# Supplementary material for: Establishment and maintenance of NRT2.1 inter-individual variability in plants
Source: PLoS Genet. 2025 Dec 17;21(12):e1011984. doi: 10.1371/journal.pgen.1011984 (PMC12742734; doi:10.1371/journal.pgen.1011984)
Supplement: S3 Table — (XLSX) [file pgen.1011984.s010.xlsx]

## Sheet: TableS3
gene	cluster_number	cluster_color
AT1G01120	1	#8DD3C7
AT1G01190	1	#8DD3C7
AT1G02335	1	#8DD3C7
AT1G03440	1	#8DD3C7
AT1G04030	1	#8DD3C7
AT1G04360	1	#8DD3C7
AT1G05260	1	#8DD3C7
AT1G07610	1	#8DD3C7
AT1G08090	1	#8DD3C7
AT1G11080	1	#8DD3C7
AT1G11700	1	#8DD3C7
AT1G12040	1	#8DD3C7
AT1G12110	1	#8DD3C7
AT1G12560	1	#8DD3C7
AT1G13080	1	#8DD3C7
AT1G13420	1	#8DD3C7
AT1G14220	1	#8DD3C7
AT1G14240	1	#8DD3C7
AT1G14540	1	#8DD3C7
AT1G14700	1	#8DD3C7
AT1G14960	1	#8DD3C7
AT1G15810	1	#8DD3C7
AT1G15820	1	#8DD3C7
AT1G17090	1	#8DD3C7
AT1G19900	1	#8DD3C7
AT1G20070	1	#8DD3C7
AT1G20190	1	#8DD3C7
AT1G21360	1	#8DD3C7
AT1G22690	1	#8DD3C7
AT1G23340	1	#8DD3C7
AT1G23720	1	#8DD3C7
AT1G25440	1	#8DD3C7
AT1G26560	1	#8DD3C7
AT1G28550	1	#8DD3C7
AT1G29020	1	#8DD3C7
AT1G29025	1	#8DD3C7
AT1G29395	1	#8DD3C7
AT1G29660	1	#8DD3C7
AT1G29910	1	#8DD3C7
AT1G29920	1	#8DD3C7
AT1G30280	1	#8DD3C7
AT1G30510	1	#8DD3C7
AT1G30700	1	#8DD3C7
AT1G30870	1	#8DD3C7
AT1G31690	1	#8DD3C7
AT1G32100	1	#8DD3C7
AT1G32450	1	#8DD3C7
AT1G43790	1	#8DD3C7
AT1G44800	1	#8DD3C7
AT1G45010	1	#8DD3C7
AT1G48330	1	#8DD3C7
AT1G49450	1	#8DD3C7
AT1G49860	1	#8DD3C7
AT1G51400	1	#8DD3C7
AT1G51402	1	#8DD3C7
AT1G52230	1	#8DD3C7
AT1G52240	1	#8DD3C7
AT1G52750	1	#8DD3C7
AT1G52820	1	#8DD3C7
AT1G54010	1	#8DD3C7
AT1G54040	1	#8DD3C7
AT1G54050	1	#8DD3C7
AT1G55330	1	#8DD3C7
AT1G55990	1	#8DD3C7
AT1G56320	1	#8DD3C7
AT1G56660	1	#8DD3C7
AT1G58520	1	#8DD3C7
AT1G61795	1	#8DD3C7
AT1G62560	1	#8DD3C7
AT1G62980	1	#8DD3C7
AT1G63295	1	#8DD3C7
AT1G64390	1	#8DD3C7
AT1G65310	1	#8DD3C7
AT1G65610	1	#8DD3C7
AT1G65860	1	#8DD3C7
AT1G66100	1	#8DD3C7
AT1G66470	1	#8DD3C7
AT1G67750	1	#8DD3C7
AT1G67860	1	#8DD3C7
AT1G68600	1	#8DD3C7
AT1G68780	1	#8DD3C7
AT1G68850	1	#8DD3C7
AT1G69230	1	#8DD3C7
AT1G69530	1	#8DD3C7
AT1G70230	1	#8DD3C7
AT1G70460	1	#8DD3C7
AT1G71870	1	#8DD3C7
AT1G72030	1	#8DD3C7
AT1G73600	1	#8DD3C7
AT1G73630	1	#8DD3C7
AT1G74120	1	#8DD3C7
AT1G74460	1	#8DD3C7
AT1G74500	1	#8DD3C7
AT1G74670	1	#8DD3C7
AT1G74810	1	#8DD3C7
AT1G78050	1	#8DD3C7
AT1G78170	1	#8DD3C7
AT1G78230	1	#8DD3C7
AT2G01010	1	#8DD3C7
AT2G03090	1	#8DD3C7
AT2G03200	1	#8DD3C7
AT2G03505	1	#8DD3C7
AT2G03670	1	#8DD3C7
AT2G05070	1	#8DD3C7
AT2G05100	1	#8DD3C7
AT2G12462	1	#8DD3C7
AT2G13820	1	#8DD3C7
AT2G18328	1	#8DD3C7
AT2G18360	1	#8DD3C7
AT2G20515	1	#8DD3C7
AT2G20570	1	#8DD3C7
AT2G21100	1	#8DD3C7
AT2G21210	1	#8DD3C7
AT2G21880	1	#8DD3C7
AT2G22510	1	#8DD3C7
AT2G23010	1	#8DD3C7
AT2G23540	1	#8DD3C7
AT2G24980	1	#8DD3C7
AT2G26820	1	#8DD3C7
AT2G27080	1	#8DD3C7
AT2G27370	1	#8DD3C7
AT2G27402	1	#8DD3C7
AT2G27770	1	#8DD3C7
AT2G28670	1	#8DD3C7
AT2G28671	1	#8DD3C7
AT2G28780	1	#8DD3C7
AT2G28950	1	#8DD3C7
AT2G29170	1	#8DD3C7
AT2G30210	1	#8DD3C7
AT2G30230	1	#8DD3C7
AT2G30540	1	#8DD3C7
AT2G32100	1	#8DD3C7
AT2G32880	1	#8DD3C7
AT2G34420	1	#8DD3C7
AT2G34430	1	#8DD3C7
AT2G34620	1	#8DD3C7
AT2G34790	1	#8DD3C7
AT2G34910	1	#8DD3C7
AT2G35000	1	#8DD3C7
AT2G35380	1	#8DD3C7
AT2G36100	1	#8DD3C7
AT2G38380	1	#8DD3C7
AT2G38640	1	#8DD3C7
AT2G38750	1	#8DD3C7
AT2G39250	1	#8DD3C7
AT2G39510	1	#8DD3C7
AT2G39530	1	#8DD3C7
AT2G40113	1	#8DD3C7
AT2G40370	1	#8DD3C7
AT2G40610	1	#8DD3C7
AT2G40960	1	#8DD3C7
AT2G41480	1	#8DD3C7
AT2G42220	1	#8DD3C7
AT2G42247	1	#8DD3C7
AT2G42380	1	#8DD3C7
AT2G42530	1	#8DD3C7
AT2G43010	1	#8DD3C7
AT2G43550	1	#8DD3C7
AT2G44740	1	#8DD3C7
AT2G45900	1	#8DD3C7
AT2G46680	1	#8DD3C7
AT2G47200	1	#8DD3C7
AT2G47360	1	#8DD3C7
AT2G47550	1	#8DD3C7
AT2G48080	1	#8DD3C7
AT2G48130	1	#8DD3C7
AT2G48140	1	#8DD3C7
AT3G01260	1	#8DD3C7
AT3G01430	1	#8DD3C7
AT3G01710	1	#8DD3C7
AT3G02885	1	#8DD3C7
AT3G03780	1	#8DD3C7
AT3G07600	1	#8DD3C7
AT3G08940	1	#8DD3C7
AT3G09925	1	#8DD3C7
AT3G10080	1	#8DD3C7
AT3G10710	1	#8DD3C7
AT3G11430	1	#8DD3C7
AT3G11550	1	#8DD3C7
AT3G14210	1	#8DD3C7
AT3G14530	1	#8DD3C7
AT3G14940	1	#8DD3C7
AT3G16370	1	#8DD3C7
AT3G16380	1	#8DD3C7
AT3G16390	1	#8DD3C7
AT3G18000	1	#8DD3C7
AT3G18560	1	#8DD3C7
AT3G19390	1	#8DD3C7
AT3G21550	1	#8DD3C7
AT3G21670	1	#8DD3C7
AT3G22600	1	#8DD3C7
AT3G23175	1	#8DD3C7
AT3G23190	1	#8DD3C7
AT3G25130	1	#8DD3C7
AT3G25790	1	#8DD3C7
AT3G25940	1	#8DD3C7
AT3G27400	1	#8DD3C7
AT3G27690	1	#8DD3C7
AT3G27700	1	#8DD3C7
AT3G28550	1	#8DD3C7
AT3G29030	1	#8DD3C7
AT3G44540	1	#8DD3C7
AT3G45070	1	#8DD3C7
AT3G46490	1	#8DD3C7
AT3G47420	1	#8DD3C7
AT3G47470	1	#8DD3C7
AT3G49960	1	#8DD3C7
AT3G50400	1	#8DD3C7
AT3G50440	1	#8DD3C7
AT3G51238	1	#8DD3C7
AT3G51240	1	#8DD3C7
AT3G51860	1	#8DD3C7
AT3G52360	1	#8DD3C7
AT3G52720	1	#8DD3C7
AT3G52790	1	#8DD3C7
AT3G53680	1	#8DD3C7
AT3G54580	1	#8DD3C7
AT3G54590	1	#8DD3C7
AT3G55230	1	#8DD3C7
AT3G55240	1	#8DD3C7
AT3G56240	1	#8DD3C7
AT3G56360	1	#8DD3C7
AT3G57157	1	#8DD3C7
AT3G58550	1	#8DD3C7
AT3G60330	1	#8DD3C7
AT3G61820	1	#8DD3C7
AT3G62020	1	#8DD3C7
AT3G62680	1	#8DD3C7
AT3G62760	1	#8DD3C7
AT4G00020	1	#8DD3C7
AT4G00080	1	#8DD3C7
AT4G00680	1	#8DD3C7
AT4G01140	1	#8DD3C7
AT4G01380	1	#8DD3C7
AT4G01390	1	#8DD3C7
AT4G01480	1	#8DD3C7
AT4G01630	1	#8DD3C7
AT4G01950	1	#8DD3C7
AT4G02270	1	#8DD3C7
AT4G02330	1	#8DD3C7
AT4G02850	1	#8DD3C7
AT4G02970	1	#8DD3C7
AT4G04745	1	#8DD3C7
AT4G04840	1	#8DD3C7
AT4G05180	1	#8DD3C7
AT4G08160	1	#8DD3C7
AT4G08300	1	#8DD3C7
AT4G08770	1	#8DD3C7
AT4G11210	1	#8DD3C7
AT4G12030	1	#8DD3C7
AT4G12320	1	#8DD3C7
AT4G12910	1	#8DD3C7
AT4G12917	1	#8DD3C7
AT4G13390	1	#8DD3C7
AT4G13420	1	#8DD3C7
AT4G13495	1	#8DD3C7
AT4G13575	1	#8DD3C7
AT4G13890	1	#8DD3C7
AT4G14630	1	#8DD3C7
AT4G14690	1	#8DD3C7
AT4G15290	1	#8DD3C7
AT4G16370	1	#8DD3C7
AT4G16920	1	#8DD3C7
AT4G16980	1	#8DD3C7
AT4G17030	1	#8DD3C7
AT4G17215	1	#8DD3C7
AT4G17340	1	#8DD3C7
AT4G17670	1	#8DD3C7
AT4G18780	1	#8DD3C7
AT4G20240	1	#8DD3C7
AT4G20390	1	#8DD3C7
AT4G21215	1	#8DD3C7
AT4G22200	1	#8DD3C7
AT4G22810	1	#8DD3C7
AT4G24140	1	#8DD3C7
AT4G25070	1	#8DD3C7
AT4G25100	1	#8DD3C7
AT4G25820	1	#8DD3C7
AT4G26010	1	#8DD3C7
AT4G26320	1	#8DD3C7
AT4G27440	1	#8DD3C7
AT4G28940	1	#8DD3C7
AT4G29110	1	#8DD3C7
AT4G29690	1	#8DD3C7
AT4G30280	1	#8DD3C7
AT4G30290	1	#8DD3C7
AT4G30650	1	#8DD3C7
AT4G32950	1	#8DD3C7
AT4G33610	1	#8DD3C7
AT4G33790	1	#8DD3C7
AT4G34580	1	#8DD3C7
AT4G34900	1	#8DD3C7
AT4G35350	1	#8DD3C7
AT4G36570	1	#8DD3C7
AT4G36610	1	#8DD3C7
AT4G37390	1	#8DD3C7
AT4G38080	1	#8DD3C7
AT4G38400	1	#8DD3C7
AT4G38860	1	#8DD3C7
AT4G39780	1	#8DD3C7
AT4G39795	1	#8DD3C7
AT4G39800	1	#8DD3C7
AT4G40090	1	#8DD3C7
AT5G01015	1	#8DD3C7
AT5G01820	1	#8DD3C7
AT5G02890	1	#8DD3C7
AT5G03120	1	#8DD3C7
AT5G03170	1	#8DD3C7
AT5G03260	1	#8DD3C7
AT5G04230	1	#8DD3C7
AT5G04960	1	#8DD3C7
AT5G04970	1	#8DD3C7
AT5G05500	1	#8DD3C7
AT5G06510	1	#8DD3C7
AT5G06530	1	#8DD3C7
AT5G06630	1	#8DD3C7
AT5G06640	1	#8DD3C7
AT5G07475	1	#8DD3C7
AT5G07690	1	#8DD3C7
AT5G09220	1	#8DD3C7
AT5G09480	1	#8DD3C7
AT5G09520	1	#8DD3C7
AT5G09530	1	#8DD3C7
AT5G10770	1	#8DD3C7
AT5G11420	1	#8DD3C7
AT5G11740	1	#8DD3C7
AT5G12420	1	#8DD3C7
AT5G13580	1	#8DD3C7
AT5G14330	1	#8DD3C7
AT5G14650	1	#8DD3C7
AT5G15510	1	#8DD3C7
AT5G15960	1	#8DD3C7
AT5G15970	1	#8DD3C7
AT5G16030	1	#8DD3C7
AT5G16570	1	#8DD3C7
AT5G17700	1	#8DD3C7
AT5G17820	1	#8DD3C7
AT5G18840	1	#8DD3C7
AT5G19410	1	#8DD3C7
AT5G20150	1	#8DD3C7
AT5G20550	1	#8DD3C7
AT5G22310	1	#8DD3C7
AT5G22860	1	#8DD3C7
AT5G23190	1	#8DD3C7
AT5G23420	1	#8DD3C7
AT5G23480	1	#8DD3C7
AT5G23750	1	#8DD3C7
AT5G24660	1	#8DD3C7
AT5G24770	1	#8DD3C7
AT5G26260	1	#8DD3C7
AT5G26270	1	#8DD3C7
AT5G35190	1	#8DD3C7
AT5G37690	1	#8DD3C7
AT5G40020	1	#8DD3C7
AT5G40510	1	#8DD3C7
AT5G40590	1	#8DD3C7
AT5G41040	1	#8DD3C7
AT5G44400	1	#8DD3C7
AT5G44550	1	#8DD3C7
AT5G44680	1	#8DD3C7
AT5G45820	1	#8DD3C7
AT5G46690	1	#8DD3C7
AT5G47250	1	#8DD3C7
AT5G48920	1	#8DD3C7
AT5G49350	1	#8DD3C7
AT5G50200	1	#8DD3C7
AT5G50890	1	#8DD3C7
AT5G50950	1	#8DD3C7
AT5G52320	1	#8DD3C7
AT5G53250	1	#8DD3C7
AT5G54130	1	#8DD3C7
AT5G54270	1	#8DD3C7
AT5G54280	1	#8DD3C7
AT5G56540	1	#8DD3C7
AT5G57345	1	#8DD3C7
AT5G57620	1	#8DD3C7
AT5G57625	1	#8DD3C7
AT5G58310	1	#8DD3C7
AT5G58860	1	#8DD3C7
AT5G59130	1	#8DD3C7
AT5G59520	1	#8DD3C7
AT5G59680	1	#8DD3C7
AT5G62210	1	#8DD3C7
AT5G64550	1	#8DD3C7
AT5G65980	1	#8DD3C7
AT5G66390	1	#8DD3C7
AT5G66580	1	#8DD3C7
AT5G67280	1	#8DD3C7
AT5G67390	1	#8DD3C7
AT5G67400	1	#8DD3C7
ATCG00180	1	#8DD3C7
AT1G01180	2	#FFFFB3
AT1G02205	2	#FFFFB3
AT1G02920	2	#FFFFB3
AT1G02930	2	#FFFFB3
AT1G03400	2	#FFFFB3
AT1G04110	2	#FFFFB3
AT1G04800	2	#FFFFB3
AT1G05630	2	#FFFFB3
AT1G05835	2	#FFFFB3
AT1G06090	2	#FFFFB3
AT1G06360	2	#FFFFB3
AT1G07000	2	#FFFFB3
AT1G08450	2	#FFFFB3
AT1G08930	2	#FFFFB3
AT1G09750	2	#FFFFB3
AT1G09932	2	#FFFFB3
AT1G10230	2	#FFFFB3
AT1G10340	2	#FFFFB3
AT1G10640	2	#FFFFB3
AT1G11330	2	#FFFFB3
AT1G11850	2	#FFFFB3
AT1G12845	2	#FFFFB3
AT1G13210	2	#FFFFB3
AT1G14430	2	#FFFFB3
AT1G16110	2	#FFFFB3
AT1G16260	2	#FFFFB3
AT1G16390	2	#FFFFB3
AT1G17600	2	#FFFFB3
AT1G17920	2	#FFFFB3
AT1G18570	2	#FFFFB3
AT1G19960	2	#FFFFB3
AT1G21120	2	#FFFFB3
AT1G21250	2	#FFFFB3
AT1G21270	2	#FFFFB3
AT1G22160	2	#FFFFB3
AT1G23205	2	#FFFFB3
AT1G24020	2	#FFFFB3
AT1G24070	2	#FFFFB3
AT1G24147	2	#FFFFB3
AT1G25220	2	#FFFFB3
AT1G29270	2	#FFFFB3
AT1G29720	2	#FFFFB3
AT1G30730	2	#FFFFB3
AT1G31540	2	#FFFFB3
AT1G31580	2	#FFFFB3
AT1G33811	2	#FFFFB3
AT1G33960	2	#FFFFB3
AT1G34060	2	#FFFFB3
AT1G35710	2	#FFFFB3
AT1G43910	2	#FFFFB3
AT1G47600	2	#FFFFB3
AT1G49750	2	#FFFFB3
AT1G50659	2	#FFFFB3
AT1G51470	2	#FFFFB3
AT1G52770	2	#FFFFB3
AT1G52780	2	#FFFFB3
AT1G55450	2	#FFFFB3
AT1G55910	2	#FFFFB3
AT1G56120	2	#FFFFB3
AT1G58602	2	#FFFFB3
AT1G59620	2	#FFFFB3
AT1G61590	2	#FFFFB3
AT1G62500	2	#FFFFB3
AT1G65800	2	#FFFFB3
AT1G66880	2	#FFFFB3
AT1G66940	2	#FFFFB3
AT1G66970	2	#FFFFB3
AT1G67865	2	#FFFFB3
AT1G69520	2	#FFFFB3
AT1G69730	2	#FFFFB3
AT1G69840	2	#FFFFB3
AT1G70250	2	#FFFFB3
AT1G70520	2	#FFFFB3
AT1G70830	2	#FFFFB3
AT1G72890	2	#FFFFB3
AT1G72910	2	#FFFFB3
AT1G72930	2	#FFFFB3
AT1G72970	2	#FFFFB3
AT1G73805	2	#FFFFB3
AT1G74100	2	#FFFFB3
AT1G74440	2	#FFFFB3
AT1G74710	2	#FFFFB3
AT1G75040	2	#FFFFB3
AT1G76620	2	#FFFFB3
AT1G76740	2	#FFFFB3
AT1G76960	2	#FFFFB3
AT2G04400	2	#FFFFB3
AT2G04450	2	#FFFFB3
AT2G05160	2	#FFFFB3
AT2G10940	2	#FFFFB3
AT2G13790	2	#FFFFB3
AT2G14560	2	#FFFFB3
AT2G15390	2	#FFFFB3
AT2G16660	2	#FFFFB3
AT2G17040	2	#FFFFB3
AT2G17120	2	#FFFFB3
AT2G18690	2	#FFFFB3
AT2G18890	2	#FFFFB3
AT2G20142	2	#FFFFB3
AT2G21140	2	#FFFFB3
AT2G22240	2	#FFFFB3
AT2G22620	2	#FFFFB3
AT2G23000	2	#FFFFB3
AT2G23200	2	#FFFFB3
AT2G24600	2	#FFFFB3
AT2G25510	2	#FFFFB3
AT2G26180	2	#FFFFB3
AT2G26190	2	#FFFFB3
AT2G26330	2	#FFFFB3
AT2G26440	2	#FFFFB3
AT2G28210	2	#FFFFB3
AT2G29120	2	#FFFFB3
AT2G29720	2	#FFFFB3
AT2G31865	2	#FFFFB3
AT2G31880	2	#FFFFB3
AT2G33510	2	#FFFFB3
AT2G33580	2	#FFFFB3
AT2G33850	2	#FFFFB3
AT2G34500	2	#FFFFB3
AT2G36490	2	#FFFFB3
AT2G37390	2	#FFFFB3
AT2G37710	2	#FFFFB3
AT2G38860	2	#FFFFB3
AT2G39210	2	#FFFFB3
AT2G39690	2	#FFFFB3
AT2G40100	2	#FFFFB3
AT2G40130	2	#FFFFB3
AT2G40750	2	#FFFFB3
AT2G41090	2	#FFFFB3
AT2G41100	2	#FFFFB3
AT2G42260	2	#FFFFB3
AT2G42840	2	#FFFFB3
AT2G44290	2	#FFFFB3
AT2G45190	2	#FFFFB3
AT2G45220	2	#FFFFB3
AT2G46430	2	#FFFFB3
AT2G46440	2	#FFFFB3
AT2G46600	2	#FFFFB3
AT3G01290	2	#FFFFB3
AT3G01440	2	#FFFFB3
AT3G01500	2	#FFFFB3
AT3G02830	2	#FFFFB3
AT3G04210	2	#FFFFB3
AT3G04290	2	#FFFFB3
AT3G04720	2	#FFFFB3
AT3G05470	2	#FFFFB3
AT3G06868	2	#FFFFB3
AT3G06880	2	#FFFFB3
AT3G07195	2	#FFFFB3
AT3G08770	2	#FFFFB3
AT3G09020	2	#FFFFB3
AT3G11010	2	#FFFFB3
AT3G13080	2	#FFFFB3
AT3G13435	2	#FFFFB3
AT3G15356	2	#FFFFB3
AT3G16360	2	#FFFFB3
AT3G16440	2	#FFFFB3
AT3G17700	2	#FFFFB3
AT3G18960	2	#FFFFB3
AT3G19010	2	#FFFFB3
AT3G20600	2	#FFFFB3
AT3G22231	2	#FFFFB3
AT3G22235	2	#FFFFB3
AT3G23480	2	#FFFFB3
AT3G23730	2	#FFFFB3
AT3G26115	2	#FFFFB3
AT3G26170	2	#FFFFB3
AT3G26200	2	#FFFFB3
AT3G26210	2	#FFFFB3
AT3G26220	2	#FFFFB3
AT3G26600	2	#FFFFB3
AT3G27150	2	#FFFFB3
AT3G28080	2	#FFFFB3
AT3G28930	2	#FFFFB3
AT3G41768	2	#FFFFB3
AT3G44630	2	#FFFFB3
AT3G45060	2	#FFFFB3
AT3G45640	2	#FFFFB3
AT3G48090	2	#FFFFB3
AT3G49110	2	#FFFFB3
AT3G50480	2	#FFFFB3
AT3G50930	2	#FFFFB3
AT3G50950	2	#FFFFB3
AT3G52430	2	#FFFFB3
AT3G54640	2	#FFFFB3
AT3G55660	2	#FFFFB3
AT3G56400	2	#FFFFB3
AT3G56710	2	#FFFFB3
AT3G60290	2	#FFFFB3
AT3G61280	2	#FFFFB3
AT3G62410	2	#FFFFB3
AT4G00955	2	#FFFFB3
AT4G01460	2	#FFFFB3
AT4G02290	2	#FFFFB3
AT4G02510	2	#FFFFB3
AT4G02520	2	#FFFFB3
AT4G03210	2	#FFFFB3
AT4G03270	2	#FFFFB3
AT4G08470	2	#FFFFB3
AT4G11880	2	#FFFFB3
AT4G11890	2	#FFFFB3
AT4G11900	2	#FFFFB3
AT4G12720	2	#FFFFB3
AT4G12830	2	#FFFFB3
AT4G12970	2	#FFFFB3
AT4G14365	2	#FFFFB3
AT4G14400	2	#FFFFB3
AT4G15233	2	#FFFFB3
AT4G15620	2	#FFFFB3
AT4G17695	2	#FFFFB3
AT4G18250	2	#FFFFB3
AT4G19520	2	#FFFFB3
AT4G21380	2	#FFFFB3
AT4G21445	2	#FFFFB3
AT4G21650	2	#FFFFB3
AT4G22305	2	#FFFFB3
AT4G22505	2	#FFFFB3
AT4G22690	2	#FFFFB3
AT4G22950	2	#FFFFB3
AT4G23130	2	#FFFFB3
AT4G23170	2	#FFFFB3
AT4G23180	2	#FFFFB3
AT4G23220	2	#FFFFB3
AT4G23250	2	#FFFFB3
AT4G23570	2	#FFFFB3
AT4G24540	2	#FFFFB3
AT4G25110	2	#FFFFB3
AT4G26070	2	#FFFFB3
AT4G26095	2	#FFFFB3
AT4G26270	2	#FFFFB3
AT4G26520	2	#FFFFB3
AT4G26530	2	#FFFFB3
AT4G28490	2	#FFFFB3
AT4G28780	2	#FFFFB3
AT4G29020	2	#FFFFB3
AT4G29030	2	#FFFFB3
AT4G30140	2	#FFFFB3
AT4G31500	2	#FFFFB3
AT4G31805	2	#FFFFB3
AT4G32295	2	#FFFFB3
AT4G32940	2	#FFFFB3
AT4G33010	2	#FFFFB3
AT4G33050	2	#FFFFB3
AT4G34150	2	#FFFFB3
AT4G34250	2	#FFFFB3
AT4G34480	2	#FFFFB3
AT4G35810	2	#FFFFB3
AT4G36150	2	#FFFFB3
AT4G37640	2	#FFFFB3
AT4G37925	2	#FFFFB3
AT4G38550	2	#FFFFB3
AT4G38552	2	#FFFFB3
AT4G38950	2	#FFFFB3
AT4G39510	2	#FFFFB3
AT5G02490	2	#FFFFB3
AT5G03350	2	#FFFFB3
AT5G05250	2	#FFFFB3
AT5G05730	2	#FFFFB3
AT5G06320	2	#FFFFB3
AT5G07770	2	#FFFFB3
AT5G08000	2	#FFFFB3
AT5G08760	2	#FFFFB3
AT5G10380	2	#FFFFB3
AT5G10760	2	#FFFFB3
AT5G11550	2	#FFFFB3
AT5G14740	2	#FFFFB3
AT5G15180	2	#FFFFB3
AT5G15780	2	#FFFFB3
AT5G17990	2	#FFFFB3
AT5G18470	2	#FFFFB3
AT5G19240	2	#FFFFB3
AT5G20230	2	#FFFFB3
AT5G20630	2	#FFFFB3
AT5G23940	2	#FFFFB3
AT5G24210	2	#FFFFB3
AT5G24530	2	#FFFFB3
AT5G25090	2	#FFFFB3
AT5G25250	2	#FFFFB3
AT5G25440	2	#FFFFB3
AT5G25930	2	#FFFFB3
AT5G25980	2	#FFFFB3
AT5G26000	2	#FFFFB3
AT5G26920	2	#FFFFB3
AT5G27890	2	#FFFFB3
AT5G33370	2	#FFFFB3
AT5G36930	2	#FFFFB3
AT5G38420	2	#FFFFB3
AT5G38980	2	#FFFFB3
AT5G38990	2	#FFFFB3
AT5G39020	2	#FFFFB3
AT5G39030	2	#FFFFB3
AT5G41740	2	#FFFFB3
AT5G41750	2	#FFFFB3
AT5G42530	2	#FFFFB3
AT5G43020	2	#FFFFB3
AT5G44070	2	#FFFFB3
AT5G44568	2	#FFFFB3
AT5G44580	2	#FFFFB3
AT5G45110	2	#FFFFB3
AT5G45670	2	#FFFFB3
AT5G45950	2	#FFFFB3
AT5G46490	2	#FFFFB3
AT5G47230	2	#FFFFB3
AT5G47450	2	#FFFFB3
AT5G47500	2	#FFFFB3
AT5G47910	2	#FFFFB3
AT5G48380	2	#FFFFB3
AT5G48657	2	#FFFFB3
AT5G51750	2	#FFFFB3
AT5G52100	2	#FFFFB3
AT5G52750	2	#FFFFB3
AT5G52810	2	#FFFFB3
AT5G53370	2	#FFFFB3
AT5G53550	2	#FFFFB3
AT5G54250	2	#FFFFB3
AT5G54700	2	#FFFFB3
AT5G54710	2	#FFFFB3
AT5G55450	2	#FFFFB3
AT5G56120	2	#FFFFB3
AT5G57220	2	#FFFFB3
AT5G58390	2	#FFFFB3
AT5G60780	2	#FFFFB3
AT5G61290	2	#FFFFB3
AT5G62670	2	#FFFFB3
AT5G65410	2	#FFFFB3
AT5G65690	2	#FFFFB3
ATCG00020	2	#FFFFB3
ATCG00040	2	#FFFFB3
ATCG00120	2	#FFFFB3
ATCG00130	2	#FFFFB3
ATCG00140	2	#FFFFB3
ATCG00170	2	#FFFFB3
ATCG00270	2	#FFFFB3
ATCG00280	2	#FFFFB3
ATCG00330	2	#FFFFB3
ATCG00340	2	#FFFFB3
ATCG00350	2	#FFFFB3
ATCG00490	2	#FFFFB3
ATCG00540	2	#FFFFB3
ATCG00680	2	#FFFFB3
ATCG00720	2	#FFFFB3
ATCG00730	2	#FFFFB3
ATCG00920	2	#FFFFB3
ATCG00950	2	#FFFFB3
ATCG01180	2	#FFFFB3
ATCG01210	2	#FFFFB3
ATMG00020	2	#FFFFB3
ATMG01390	2	#FFFFB3
AT1G01720	3	#BEBADA
AT1G02220	3	#BEBADA
AT1G02850	3	#BEBADA
AT1G02950	3	#BEBADA
AT1G04940	3	#BEBADA
AT1G05560	3	#BEBADA
AT1G05562	3	#BEBADA
AT1G05680	3	#BEBADA
AT1G05760	3	#BEBADA
AT1G07570	3	#BEBADA
AT1G07880	3	#BEBADA
AT1G08630	3	#BEBADA
AT1G09240	3	#BEBADA
AT1G09310	3	#BEBADA
AT1G09420	3	#BEBADA
AT1G09421	3	#BEBADA
AT1G10070	3	#BEBADA
AT1G10657	3	#BEBADA
AT1G11530	3	#BEBADA
AT1G12010	3	#BEBADA
AT1G13990	3	#BEBADA
AT1G14520	3	#BEBADA
AT1G15040	3	#BEBADA
AT1G16510	3	#BEBADA
AT1G16730	3	#BEBADA
AT1G18330	3	#BEBADA
AT1G19050	3	#BEBADA
AT1G19380	3	#BEBADA
AT1G21100	3	#BEBADA
AT1G21460	3	#BEBADA
AT1G21520	3	#BEBADA
AT1G21670	3	#BEBADA
AT1G21680	3	#BEBADA
AT1G24148	3	#BEBADA
AT1G24530	3	#BEBADA
AT1G26210	3	#BEBADA
AT1G27020	3	#BEBADA
AT1G28660	3	#BEBADA
AT1G29680	3	#BEBADA
AT1G30410	3	#BEBADA
AT1G32740	3	#BEBADA
AT1G33140	3	#BEBADA
AT1G35140	3	#BEBADA
AT1G35350	3	#BEBADA
AT1G35730	3	#BEBADA
AT1G45163	3	#BEBADA
AT1G51270	3	#BEBADA
AT1G51790	3	#BEBADA
AT1G51800	3	#BEBADA
AT1G52200	3	#BEBADA
AT1G53430	3	#BEBADA
AT1G55850	3	#BEBADA
AT1G56150	3	#BEBADA
AT1G58180	3	#BEBADA
AT1G59700	3	#BEBADA
AT1G59870	3	#BEBADA
AT1G61380	3	#BEBADA
AT1G62380	3	#BEBADA
AT1G62510	3	#BEBADA
AT1G62770	3	#BEBADA
AT1G63750	3	#BEBADA
AT1G63860	3	#BEBADA
AT1G64500	3	#BEBADA
AT1G64660	3	#BEBADA
AT1G64710	3	#BEBADA
AT1G65500	3	#BEBADA
AT1G65845	3	#BEBADA
AT1G65970	3	#BEBADA
AT1G68620	3	#BEBADA
AT1G69750	3	#BEBADA
AT1G71040	3	#BEBADA
AT1G71692	3	#BEBADA
AT1G73220	3	#BEBADA
AT1G73260	3	#BEBADA
AT1G73830	3	#BEBADA
AT1G74550	3	#BEBADA
AT1G76520	3	#BEBADA
AT1G76600	3	#BEBADA
AT1G76680	3	#BEBADA
AT1G77530	3	#BEBADA
AT1G78970	3	#BEBADA
AT1G79075	3	#BEBADA
AT2G02120	3	#BEBADA
AT2G04040	3	#BEBADA
AT2G05380	3	#BEBADA
AT2G05520	3	#BEBADA
AT2G05540	3	#BEBADA
AT2G13550	3	#BEBADA
AT2G15490	3	#BEBADA
AT2G18193	3	#BEBADA
AT2G19190	3	#BEBADA
AT2G22122	3	#BEBADA
AT2G23130	3	#BEBADA
AT2G23320	3	#BEBADA
AT2G23680	3	#BEBADA
AT2G23945	3	#BEBADA
AT2G24070	3	#BEBADA
AT2G27150	3	#BEBADA
AT2G29420	3	#BEBADA
AT2G29460	3	#BEBADA
AT2G29500	3	#BEBADA
AT2G30140	3	#BEBADA
AT2G30250	3	#BEBADA
AT2G30615	3	#BEBADA
AT2G36690	3	#BEBADA
AT2G36800	3	#BEBADA
AT2G36970	3	#BEBADA
AT2G37240	3	#BEBADA
AT2G38170	3	#BEBADA
AT2G38210	3	#BEBADA
AT2G38290	3	#BEBADA
AT2G39518	3	#BEBADA
AT2G40200	3	#BEBADA
AT2G40205	3	#BEBADA
AT2G40340	3	#BEBADA
AT2G41700	3	#BEBADA
AT2G41705	3	#BEBADA
AT2G41730	3	#BEBADA
AT2G41990	3	#BEBADA
AT2G42170	3	#BEBADA
AT2G42940	3	#BEBADA
AT2G42975	3	#BEBADA
AT2G43375	3	#BEBADA
AT2G43510	3	#BEBADA
AT2G43820	3	#BEBADA
AT2G44080	3	#BEBADA
AT2G44670	3	#BEBADA
AT2G45210	3	#BEBADA
AT2G46750	3	#BEBADA
AT2G46810	3	#BEBADA
AT2G48075	3	#BEBADA
AT3G01970	3	#BEBADA
AT3G04000	3	#BEBADA
AT3G05080	3	#BEBADA
AT3G05930	3	#BEBADA
AT3G05932	3	#BEBADA
AT3G06850	3	#BEBADA
AT3G07273	3	#BEBADA
AT3G07800	3	#BEBADA
AT3G08000	3	#BEBADA
AT3G09390	3	#BEBADA
AT3G09440	3	#BEBADA
AT3G10120	3	#BEBADA
AT3G11591	3	#BEBADA
AT3G12965	3	#BEBADA
AT3G13000	3	#BEBADA
AT3G14340	3	#BEBADA
AT3G14620	3	#BEBADA
AT3G14660	3	#BEBADA
AT3G15200	3	#BEBADA
AT3G15352	3	#BEBADA
AT3G16530	3	#BEBADA
AT3G16660	3	#BEBADA
AT3G16670	3	#BEBADA
AT3G20220	3	#BEBADA
AT3G20300	3	#BEBADA
AT3G20340	3	#BEBADA
AT3G23450	3	#BEBADA
AT3G27884	3	#BEBADA
AT3G28740	3	#BEBADA
AT3G44735	3	#BEBADA
AT3G45300	3	#BEBADA
AT3G45730	3	#BEBADA
AT3G45970	3	#BEBADA
AT3G47340	3	#BEBADA
AT3G49780	3	#BEBADA
AT3G50750	3	#BEBADA
AT3G51910	3	#BEBADA
AT3G52080	3	#BEBADA
AT3G54120	3	#BEBADA
AT3G54500	3	#BEBADA
AT3G54830	3	#BEBADA
AT3G56950	3	#BEBADA
AT3G58270	3	#BEBADA
AT3G62150	3	#BEBADA
AT3G62930	3	#BEBADA
AT4G00050	3	#BEBADA
AT4G00970	3	#BEBADA
AT4G01010	3	#BEBADA
AT4G01720	3	#BEBADA
AT4G01870	3	#BEBADA
AT4G02390	3	#BEBADA
AT4G06746	3	#BEBADA
AT4G08290	3	#BEBADA
AT4G08555	3	#BEBADA
AT4G08850	3	#BEBADA
AT4G11070	3	#BEBADA
AT4G11460	3	#BEBADA
AT4G11590	3	#BEBADA
AT4G12290	3	#BEBADA
AT4G12470	3	#BEBADA
AT4G12480	3	#BEBADA
AT4G12490	3	#BEBADA
AT4G13280	3	#BEBADA
AT4G14040	3	#BEBADA
AT4G15490	3	#BEBADA
AT4G15530	3	#BEBADA
AT4G15760	3	#BEBADA
AT4G15990	3	#BEBADA
AT4G16563	3	#BEBADA
AT4G16860	3	#BEBADA
AT4G17840	3	#BEBADA
AT4G18197	3	#BEBADA
AT4G18210	3	#BEBADA
AT4G21400	3	#BEBADA
AT4G21510	3	#BEBADA
AT4G21620	3	#BEBADA
AT4G21760	3	#BEBADA
AT4G21870	3	#BEBADA
AT4G21990	3	#BEBADA
AT4G23260	3	#BEBADA
AT4G24972	3	#BEBADA
AT4G27730	3	#BEBADA
AT4G27790	3	#BEBADA
AT4G27820	3	#BEBADA
AT4G27830	3	#BEBADA
AT4G30270	3	#BEBADA
AT4G31000	3	#BEBADA
AT4G34135	3	#BEBADA
AT4G34138	3	#BEBADA
AT4G37180	3	#BEBADA
AT4G38540	3	#BEBADA
AT4G38545	3	#BEBADA
AT4G39070	3	#BEBADA
AT5G01910	3	#BEBADA
AT5G02020	3	#BEBADA
AT5G02760	3	#BEBADA
AT5G04340	3	#BEBADA
AT5G06860	3	#BEBADA
AT5G06865	3	#BEBADA
AT5G07100	3	#BEBADA
AT5G07440	3	#BEBADA
AT5G08350	3	#BEBADA
AT5G08790	3	#BEBADA
AT5G10140	3	#BEBADA
AT5G13370	3	#BEBADA
AT5G14780	3	#BEBADA
AT5G14920	3	#BEBADA
AT5G16530	3	#BEBADA
AT5G16970	3	#BEBADA
AT5G16980	3	#BEBADA
AT5G17600	3	#BEBADA
AT5G17860	3	#BEBADA
AT5G19790	3	#BEBADA
AT5G20850	3	#BEBADA
AT5G20970	3	#BEBADA
AT5G23510	3	#BEBADA
AT5G24030	3	#BEBADA
AT5G24160	3	#BEBADA
AT5G24280	3	#BEBADA
AT5G24316	3	#BEBADA
AT5G25530	3	#BEBADA
AT5G25610	3	#BEBADA
AT5G26340	3	#BEBADA
AT5G33290	3	#BEBADA
AT5G35732	3	#BEBADA
AT5G35735	3	#BEBADA
AT5G39050	3	#BEBADA
AT5G39520	3	#BEBADA
AT5G40780	3	#BEBADA
AT5G41761	3	#BEBADA
AT5G43440	3	#BEBADA
AT5G43450	3	#BEBADA
AT5G43770	3	#BEBADA
AT5G43950	3	#BEBADA
AT5G44130	3	#BEBADA
AT5G44572	3	#BEBADA
AT5G45000	3	#BEBADA
AT5G46050	3	#BEBADA
AT5G46330	3	#BEBADA
AT5G47220	3	#BEBADA
AT5G47610	3	#BEBADA
AT5G48540	3	#BEBADA
AT5G48720	3	#BEBADA
AT5G50915	3	#BEBADA
AT5G51070	3	#BEBADA
AT5G51960	3	#BEBADA
AT5G52070	3	#BEBADA
AT5G53420	3	#BEBADA
AT5G55930	3	#BEBADA
AT5G58650	3	#BEBADA
AT5G59030	3	#BEBADA
AT5G59540	3	#BEBADA
AT5G61560	3	#BEBADA
AT5G61820	3	#BEBADA
AT5G62280	3	#BEBADA
AT5G62470	3	#BEBADA
AT5G64120	3	#BEBADA
AT5G66052	3	#BEBADA
AT5G66480	3	#BEBADA
AT5G67110	3	#BEBADA
ATCG00530	3	#BEBADA
AT1G02610	4	#FB8072
AT1G02640	4	#FB8072
AT1G02660	4	#FB8072
AT1G03090	4	#FB8072
AT1G03610	4	#FB8072
AT1G03850	4	#FB8072
AT1G04240	4	#FB8072
AT1G06570	4	#FB8072
AT1G07135	4	#FB8072
AT1G08570	4	#FB8072
AT1G10150	4	#FB8072
AT1G10155	4	#FB8072
AT1G11050	4	#FB8072
AT1G11260	4	#FB8072
AT1G12220	4	#FB8072
AT1G12710	4	#FB8072
AT1G12780	4	#FB8072
AT1G13245	4	#FB8072
AT1G13260	4	#FB8072
AT1G13700	4	#FB8072
AT1G15125	4	#FB8072
AT1G15670	4	#FB8072
AT1G15890	4	#FB8072
AT1G19660	4	#FB8072
AT1G21130	4	#FB8072
AT1G21400	4	#FB8072
AT1G21910	4	#FB8072
AT1G22190	4	#FB8072
AT1G22370	4	#FB8072
AT1G22640	4	#FB8072
AT1G22890	4	#FB8072
AT1G23050	4	#FB8072
AT1G23052	4	#FB8072
AT1G23090	4	#FB8072
AT1G23390	4	#FB8072
AT1G23870	4	#FB8072
AT1G24160	4	#FB8072
AT1G25400	4	#FB8072
AT1G25550	4	#FB8072
AT1G25560	4	#FB8072
AT1G26800	4	#FB8072
AT1G27100	4	#FB8072
AT1G27290	4	#FB8072
AT1G27730	4	#FB8072
AT1G28190	4	#FB8072
AT1G28260	4	#FB8072
AT1G28330	4	#FB8072
AT1G30820	4	#FB8072
AT1G32920	4	#FB8072
AT1G32928	4	#FB8072
AT1G33610	4	#FB8072
AT1G33720	4	#FB8072
AT1G42550	4	#FB8072
AT1G49130	4	#FB8072
AT1G49500	4	#FB8072
AT1G52342	4	#FB8072
AT1G54740	4	#FB8072
AT1G56220	4	#FB8072
AT1G57990	4	#FB8072
AT1G62290	4	#FB8072
AT1G63180	4	#FB8072
AT1G66230	4	#FB8072
AT1G67910	4	#FB8072
AT1G68190	4	#FB8072
AT1G68440	4	#FB8072
AT1G68520	4	#FB8072
AT1G68670	4	#FB8072
AT1G68840	4	#FB8072
AT1G69890	4	#FB8072
AT1G70290	4	#FB8072
AT1G71020	4	#FB8072
AT1G71030	4	#FB8072
AT1G72060	4	#FB8072
AT1G72070	4	#FB8072
AT1G72200	4	#FB8072
AT1G72820	4	#FB8072
AT1G72900	4	#FB8072
AT1G72940	4	#FB8072
AT1G73500	4	#FB8072
AT1G75380	4	#FB8072
AT1G75750	4	#FB8072
AT1G76560	4	#FB8072
AT1G76590	4	#FB8072
AT1G76650	4	#FB8072
AT1G77210	4	#FB8072
AT1G78450	4	#FB8072
AT1G78460	4	#FB8072
AT1G78830	4	#FB8072
AT1G79700	4	#FB8072
AT1G80180	4	#FB8072
AT1G80440	4	#FB8072
AT1G80840	4	#FB8072
AT1G80920	4	#FB8072
AT2G01850	4	#FB8072
AT2G02710	4	#FB8072
AT2G15080	4	#FB8072
AT2G15090	4	#FB8072
AT2G15880	4	#FB8072
AT2G15890	4	#FB8072
AT2G15960	4	#FB8072
AT2G17880	4	#FB8072
AT2G18270	4	#FB8072
AT2G18300	4	#FB8072
AT2G18700	4	#FB8072
AT2G19800	4	#FB8072
AT2G19810	4	#FB8072
AT2G20180	4	#FB8072
AT2G20670	4	#FB8072
AT2G21185	4	#FB8072
AT2G22990	4	#FB8072
AT2G23290	4	#FB8072
AT2G23810	4	#FB8072
AT2G24240	4	#FB8072
AT2G24550	4	#FB8072
AT2G25160	4	#FB8072
AT2G25200	4	#FB8072
AT2G25735	4	#FB8072
AT2G25900	4	#FB8072
AT2G26530	4	#FB8072
AT2G26560	4	#FB8072
AT2G26710	4	#FB8072
AT2G27385	4	#FB8072
AT2G27500	4	#FB8072
AT2G27830	4	#FB8072
AT2G28120	4	#FB8072
AT2G28630	4	#FB8072
AT2G29290	4	#FB8072
AT2G29300	4	#FB8072
AT2G29340	4	#FB8072
AT2G29670	4	#FB8072
AT2G30600	4	#FB8072
AT2G32150	4	#FB8072
AT2G32610	4	#FB8072
AT2G32800	4	#FB8072
AT2G32870	4	#FB8072
AT2G33060	4	#FB8072
AT2G33830	4	#FB8072
AT2G36050	4	#FB8072
AT2G36790	4	#FB8072
AT2G36792	4	#FB8072
AT2G38230	4	#FB8072
AT2G38470	4	#FB8072
AT2G38790	4	#FB8072
AT2G38820	4	#FB8072
AT2G39400	4	#FB8072
AT2G39570	4	#FB8072
AT2G39980	4	#FB8072
AT2G40000	4	#FB8072
AT2G40140	4	#FB8072
AT2G41430	4	#FB8072
AT2G41640	4	#FB8072
AT2G42870	4	#FB8072
AT2G44130	4	#FB8072
AT2G44140	4	#FB8072
AT2G44230	4	#FB8072
AT2G45170	4	#FB8072
AT2G45660	4	#FB8072
AT2G45840	4	#FB8072
AT3G02040	4	#FB8072
AT3G02170	4	#FB8072
AT3G02550	4	#FB8072
AT3G03870	4	#FB8072
AT3G04070	4	#FB8072
AT3G04640	4	#FB8072
AT3G05200	4	#FB8072
AT3G06070	4	#FB8072
AT3G06080	4	#FB8072
AT3G06750	4	#FB8072
AT3G07310	4	#FB8072
AT3G07350	4	#FB8072
AT3G07650	4	#FB8072
AT3G08760	4	#FB8072
AT3G10020	4	#FB8072
AT3G10040	4	#FB8072
AT3G12150	4	#FB8072
AT3G13450	4	#FB8072
AT3G13750	4	#FB8072
AT3G15450	4	#FB8072
AT3G15460	4	#FB8072
AT3G15510	4	#FB8072
AT3G15630	4	#FB8072
AT3G15760	4	#FB8072
AT3G16010	4	#FB8072
AT3G16240	4	#FB8072
AT3G16570	4	#FB8072
AT3G16720	4	#FB8072
AT3G18773	4	#FB8072
AT3G19030	4	#FB8072
AT3G19680	4	#FB8072
AT3G20820	4	#FB8072
AT3G22060	4	#FB8072
AT3G23550	4	#FB8072
AT3G23880	4	#FB8072
AT3G26240	4	#FB8072
AT3G26280	4	#FB8072
AT3G26510	4	#FB8072
AT3G26740	4	#FB8072
AT3G27220	4	#FB8072
AT3G29035	4	#FB8072
AT3G29240	4	#FB8072
AT3G30775	4	#FB8072
AT3G44260	4	#FB8072
AT3G46600	4	#FB8072
AT3G47800	4	#FB8072
AT3G48310	4	#FB8072
AT3G48360	4	#FB8072
AT3G49790	4	#FB8072
AT3G50060	4	#FB8072
AT3G50560	4	#FB8072
AT3G52060	4	#FB8072
AT3G52072	4	#FB8072
AT3G52480	4	#FB8072
AT3G53960	4	#FB8072
AT3G54880	4	#FB8072
AT3G55980	4	#FB8072
AT3G56880	4	#FB8072
AT3G57520	4	#FB8072
AT3G59060	4	#FB8072
AT3G59080	4	#FB8072
AT3G59940	4	#FB8072
AT3G61060	4	#FB8072
AT3G61070	4	#FB8072
AT3G61210	4	#FB8072
AT3G62550	4	#FB8072
AT3G62860	4	#FB8072
AT3G62950	4	#FB8072
AT4G01250	4	#FB8072
AT4G01330	4	#FB8072
AT4G01840	4	#FB8072
AT4G02075	4	#FB8072
AT4G03510	4	#FB8072
AT4G05070	4	#FB8072
AT4G08950	4	#FB8072
AT4G09460	4	#FB8072
AT4G10120	4	#FB8072
AT4G10270	4	#FB8072
AT4G11280	4	#FB8072
AT4G11360	4	#FB8072
AT4G12690	4	#FB8072
AT4G13830	4	#FB8072
AT4G15230	4	#FB8072
AT4G15660	4	#FB8072
AT4G15680	4	#FB8072
AT4G15690	4	#FB8072
AT4G15700	4	#FB8072
AT4G16690	4	#FB8072
AT4G17090	4	#FB8072
AT4G17245	4	#FB8072
AT4G17250	4	#FB8072
AT4G17490	4	#FB8072
AT4G17500	4	#FB8072
AT4G18205	4	#FB8072
AT4G18880	4	#FB8072
AT4G19160	4	#FB8072
AT4G19170	4	#FB8072
AT4G19420	4	#FB8072
AT4G19530	4	#FB8072
AT4G23190	4	#FB8072
AT4G23870	4	#FB8072
AT4G24230	4	#FB8072
AT4G24570	4	#FB8072
AT4G26288	4	#FB8072
AT4G27260	4	#FB8072
AT4G27280	4	#FB8072
AT4G27300	4	#FB8072
AT4G27410	4	#FB8072
AT4G27450	4	#FB8072
AT4G27470	4	#FB8072
AT4G28240	4	#FB8072
AT4G28270	4	#FB8072
AT4G28280	4	#FB8072
AT4G28290	4	#FB8072
AT4G28300	4	#FB8072
AT4G29190	4	#FB8072
AT4G29905	4	#FB8072
AT4G29950	4	#FB8072
AT4G32480	4	#FB8072
AT4G33666	4	#FB8072
AT4G33980	4	#FB8072
AT4G35770	4	#FB8072
AT4G36040	4	#FB8072
AT4G36410	4	#FB8072
AT4G36540	4	#FB8072
AT4G36670	4	#FB8072
AT4G37240	4	#FB8072
AT4G37260	4	#FB8072
AT4G37370	4	#FB8072
AT4G37540	4	#FB8072
AT4G37608	4	#FB8072
AT4G37610	4	#FB8072
AT4G37700	4	#FB8072
AT4G38470	4	#FB8072
AT5G03230	4	#FB8072
AT5G04040	4	#FB8072
AT5G04140	4	#FB8072
AT5G04720	4	#FB8072
AT5G07080	4	#FB8072
AT5G10150	4	#FB8072
AT5G11070	4	#FB8072
AT5G14120	4	#FB8072
AT5G16370	4	#FB8072
AT5G16650	4	#FB8072
AT5G18130	4	#FB8072
AT5G18170	4	#FB8072
AT5G18600	4	#FB8072
AT5G18650	4	#FB8072
AT5G18670	4	#FB8072
AT5G19120	4	#FB8072
AT5G19140	4	#FB8072
AT5G19150	4	#FB8072
AT5G19190	4	#FB8072
AT5G19260	4	#FB8072
AT5G20250	4	#FB8072
AT5G21170	4	#FB8072
AT5G21940	4	#FB8072
AT5G22270	4	#FB8072
AT5G22920	4	#FB8072
AT5G23050	4	#FB8072
AT5G23130	4	#FB8072
AT5G23350	4	#FB8072
AT5G24490	4	#FB8072
AT5G24890	4	#FB8072
AT5G25130	4	#FB8072
AT5G25240	4	#FB8072
AT5G25280	4	#FB8072
AT5G27420	4	#FB8072
AT5G28770	4	#FB8072
AT5G37260	4	#FB8072
AT5G39080	4	#FB8072
AT5G40720	4	#FB8072
AT5G41080	4	#FB8072
AT5G42200	4	#FB8072
AT5G42900	4	#FB8072
AT5G43190	4	#FB8072
AT5G43470	4	#FB8072
AT5G43700	4	#FB8072
AT5G44005	4	#FB8072
AT5G44260	4	#FB8072
AT5G45340	4	#FB8072
AT5G46710	4	#FB8072
AT5G47370	4	#FB8072
AT5G47390	4	#FB8072
AT5G48485	4	#FB8072
AT5G49360	4	#FB8072
AT5G49450	4	#FB8072
AT5G49730	4	#FB8072
AT5G49740	4	#FB8072
AT5G50450	4	#FB8072
AT5G51190	4	#FB8072
AT5G51550	4	#FB8072
AT5G52250	4	#FB8072
AT5G54170	4	#FB8072
AT5G54510	4	#FB8072
AT5G56100	4	#FB8072
AT5G56550	4	#FB8072
AT5G56870	4	#FB8072
AT5G57560	4	#FB8072
AT5G57630	4	#FB8072
AT5G57710	4	#FB8072
AT5G59080	4	#FB8072
AT5G60680	4	#FB8072
AT5G61440	4	#FB8072
AT5G61590	4	#FB8072
AT5G61600	4	#FB8072
AT5G63160	4	#FB8072
AT5G64570	4	#FB8072
AT5G64572	4	#FB8072
AT5G65207	4	#FB8072
AT5G65660	4	#FB8072
AT5G65730	4	#FB8072
AT5G67190	4	#FB8072
AT5G67420	4	#FB8072
AT5G67480	4	#FB8072
AT1G02810	5	#80B1D3
AT1G03820	5	#80B1D3
AT1G06830	5	#80B1D3
AT1G10470	5	#80B1D3
AT1G12740	5	#80B1D3
AT1G15210	5	#80B1D3
AT1G16410	5	#80B1D3
AT1G17420	5	#80B1D3
AT1G17744	5	#80B1D3
AT1G18382	5	#80B1D3
AT1G19180	5	#80B1D3
AT1G19570	5	#80B1D3
AT1G19720	5	#80B1D3
AT1G20160	5	#80B1D3
AT1G20510	5	#80B1D3
AT1G23800	5	#80B1D3
AT1G24575	5	#80B1D3
AT1G25530	5	#80B1D3
AT1G31550	5	#80B1D3
AT1G31770	5	#80B1D3
AT1G33790	5	#80B1D3
AT1G44350	5	#80B1D3
AT1G46480	5	#80B1D3
AT1G48750	5	#80B1D3
AT1G52000	5	#80B1D3
AT1G52060	5	#80B1D3
AT1G52070	5	#80B1D3
AT1G52400	5	#80B1D3
AT1G52410	5	#80B1D3
AT1G53830	5	#80B1D3
AT1G55860	5	#80B1D3
AT1G60060	5	#80B1D3
AT1G60095	5	#80B1D3
AT1G61820	5	#80B1D3
AT1G62440	5	#80B1D3
AT1G64370	5	#80B1D3
AT1G67120	5	#80B1D3
AT1G68880	5	#80B1D3
AT1G70320	5	#80B1D3
AT1G70505	5	#80B1D3
AT1G70560	5	#80B1D3
AT1G70700	5	#80B1D3
AT1G72450	5	#80B1D3
AT1G73330	5	#80B1D3
AT1G74010	5	#80B1D3
AT1G74430	5	#80B1D3
AT1G76930	5	#80B1D3
AT1G78370	5	#80B1D3
AT1G80050	5	#80B1D3
AT2G01610	5	#80B1D3
AT2G01900	5	#80B1D3
AT2G05440	5	#80B1D3
AT2G05510	5	#80B1D3
AT2G06050	5	#80B1D3
AT2G17525	5	#80B1D3
AT2G18050	5	#80B1D3
AT2G18150	5	#80B1D3
AT2G27550	5	#80B1D3
AT2G33790	5	#80B1D3
AT2G36120	5	#80B1D3
AT2G38530	5	#80B1D3
AT2G39040	5	#80B1D3
AT2G39700	5	#80B1D3
AT2G43200	5	#80B1D3
AT2G43530	5	#80B1D3
AT2G46650	5	#80B1D3
AT2G47880	5	#80B1D3
AT2G48090	5	#80B1D3
AT3G01680	5	#80B1D3
AT3G10450	5	#80B1D3
AT3G12500	5	#80B1D3
AT3G15720	5	#80B1D3
AT3G16420	5	#80B1D3
AT3G16770	5	#80B1D3
AT3G17860	5	#80B1D3
AT3G18280	5	#80B1D3
AT3G19430	5	#80B1D3
AT3G20110	5	#80B1D3
AT3G20470	5	#80B1D3
AT3G22142	5	#80B1D3
AT3G22550	5	#80B1D3
AT3G25190	5	#80B1D3
AT3G25570	5	#80B1D3
AT3G25760	5	#80B1D3
AT3G25770	5	#80B1D3
AT3G28220	5	#80B1D3
AT3G29250	5	#80B1D3
AT3G30720	5	#80B1D3
AT3G44300	5	#80B1D3
AT3G44320	5	#80B1D3
AT3G44990	5	#80B1D3
AT3G45140	5	#80B1D3
AT3G49120	5	#80B1D3
AT3G51450	5	#80B1D3
AT3G53235	5	#80B1D3
AT3G53980	5	#80B1D3
AT3G54260	5	#80B1D3
AT3G57540	5	#80B1D3
AT3G58990	5	#80B1D3
AT3G59930	5	#80B1D3
AT3G63110	5	#80B1D3
AT4G00670	5	#80B1D3
AT4G08870	5	#80B1D3
AT4G11650	5	#80B1D3
AT4G12545	5	#80B1D3
AT4G12980	5	#80B1D3
AT4G14060	5	#80B1D3
AT4G16260	5	#80B1D3
AT4G18280	5	#80B1D3
AT4G18440	5	#80B1D3
AT4G23600	5	#80B1D3
AT4G24780	5	#80B1D3
AT4G28250	5	#80B1D3
AT4G30110	5	#80B1D3
AT4G36430	5	#80B1D3
AT4G37160	5	#80B1D3
AT4G39940	5	#80B1D3
AT5G02940	5	#80B1D3
AT5G05600	5	#80B1D3
AT5G05960	5	#80B1D3
AT5G06870	5	#80B1D3
AT5G10130	5	#80B1D3
AT5G10580	5	#80B1D3
AT5G10625	5	#80B1D3
AT5G13330	5	#80B1D3
AT5G15950	5	#80B1D3
AT5G19320	5	#80B1D3
AT5G19600	5	#80B1D3
AT5G22930	5	#80B1D3
AT5G23010	5	#80B1D3
AT5G24150	5	#80B1D3
AT5G24350	5	#80B1D3
AT5G26330	5	#80B1D3
AT5G27360	5	#80B1D3
AT5G28080	5	#80B1D3
AT5G28400	5	#80B1D3
AT5G38200	5	#80B1D3
AT5G42650	5	#80B1D3
AT5G45650	5	#80B1D3
AT5G46730	5	#80B1D3
AT5G47240	5	#80B1D3
AT5G47330	5	#80B1D3
AT5G50720	5	#80B1D3
AT5G53830	5	#80B1D3
AT5G54370	5	#80B1D3
AT5G57010	5	#80B1D3
AT5G58550	5	#80B1D3
AT5G61650	5	#80B1D3
AT5G61660	5	#80B1D3
AT5G65140	5	#80B1D3
AT1G06450	6	#FDB462
AT1G07090	6	#FDB462
AT1G07720	6	#FDB462
AT1G07890	6	#FDB462
AT1G11460	6	#FDB462
AT1G11600	6	#FDB462
AT1G14120	6	#FDB462
AT1G14440	6	#FDB462
AT1G14640	6	#FDB462
AT1G16500	6	#FDB462
AT1G18590	6	#FDB462
AT1G19300	6	#FDB462
AT1G19670	6	#FDB462
AT1G22400	6	#FDB462
AT1G23000	6	#FDB462
AT1G26250	6	#FDB462
AT1G26770	6	#FDB462
AT1G28600	6	#FDB462
AT1G30530	6	#FDB462
AT1G32310	6	#FDB462
AT1G52100	6	#FDB462
AT1G53035	6	#FDB462
AT1G57590	6	#FDB462
AT1G60260	6	#FDB462
AT1G61490	6	#FDB462
AT1G64900	6	#FDB462
AT1G64950	6	#FDB462
AT1G65390	6	#FDB462
AT1G66920	6	#FDB462
AT1G66930	6	#FDB462
AT1G67810	6	#FDB462
AT1G68550	6	#FDB462
AT1G68945	6	#FDB462
AT1G72416	6	#FDB462
AT1G72490	6	#FDB462
AT1G76790	6	#FDB462
AT1G78600	6	#FDB462
AT1G79110	6	#FDB462
AT1G79410	6	#FDB462
AT1G80080	6	#FDB462
AT1G80340	6	#FDB462
AT2G13610	6	#FDB462
AT2G22330	6	#FDB462
AT2G22590	6	#FDB462
AT2G26010	6	#FDB462
AT2G26020	6	#FDB462
AT2G28510	6	#FDB462
AT2G28660	6	#FDB462
AT2G29090	6	#FDB462
AT2G29480	6	#FDB462
AT2G30424	6	#FDB462
AT2G31160	6	#FDB462
AT2G32390	6	#FDB462
AT2G36750	6	#FDB462
AT2G37770	6	#FDB462
AT2G38310	6	#FDB462
AT2G38390	6	#FDB462
AT2G38870	6	#FDB462
AT2G39310	6	#FDB462
AT2G40300	6	#FDB462
AT2G40330	6	#FDB462
AT2G40475	6	#FDB462
AT2G41178	6	#FDB462
AT2G41180	6	#FDB462
AT2G41380	6	#FDB462
AT2G43520	6	#FDB462
AT2G43620	6	#FDB462
AT2G43920	6	#FDB462
AT2G45680	6	#FDB462
AT2G45685	6	#FDB462
AT2G47460	6	#FDB462
AT3G03440	6	#FDB462
AT3G05600	6	#FDB462
AT3G05727	6	#FDB462
AT3G05800	6	#FDB462
AT3G09250	6	#FDB462
AT3G10525	6	#FDB462
AT3G12145	6	#FDB462
AT3G12580	6	#FDB462
AT3G13277	6	#FDB462
AT3G13960	6	#FDB462
AT3G14200	6	#FDB462
AT3G15605	6	#FDB462
AT3G16330	6	#FDB462
AT3G16450	6	#FDB462
AT3G16870	6	#FDB462
AT3G17609	6	#FDB462
AT3G19150	6	#FDB462
AT3G19700	6	#FDB462
AT3G21351	6	#FDB462
AT3G21560	6	#FDB462
AT3G22120	6	#FDB462
AT3G22121	6	#FDB462
AT3G22740	6	#FDB462
AT3G22840	6	#FDB462
AT3G23840	6	#FDB462
AT3G26290	6	#FDB462
AT3G26922	6	#FDB462
AT3G26932	6	#FDB462
AT3G27060	6	#FDB462
AT3G28920	6	#FDB462
AT3G44450	6	#FDB462
AT3G44970	6	#FDB462
AT3G45210	6	#FDB462
AT3G46670	6	#FDB462
AT3G46700	6	#FDB462
AT3G47500	6	#FDB462
AT3G49160	6	#FDB462
AT3G49668	6	#FDB462
AT3G49670	6	#FDB462
AT3G51660	6	#FDB462
AT3G53530	6	#FDB462
AT3G55110	6	#FDB462
AT3G56090	6	#FDB462
AT3G56290	6	#FDB462
AT3G59100	6	#FDB462
AT4G03400	6	#FDB462
AT4G09500	6	#FDB462
AT4G11190	6	#FDB462
AT4G11600	6	#FDB462
AT4G12500	6	#FDB462
AT4G12870	6	#FDB462
AT4G13410	6	#FDB462
AT4G15765	6	#FDB462
AT4G16265	6	#FDB462
AT4G18010	6	#FDB462
AT4G21070	6	#FDB462
AT4G21410	6	#FDB462
AT4G21680	6	#FDB462
AT4G21910	6	#FDB462
AT4G22485	6	#FDB462
AT4G22490	6	#FDB462
AT4G22510	6	#FDB462
AT4G22513	6	#FDB462
AT4G22517	6	#FDB462
AT4G22520	6	#FDB462
AT4G22530	6	#FDB462
AT4G23060	6	#FDB462
AT4G23200	6	#FDB462
AT4G23210	6	#FDB462
AT4G23290	6	#FDB462
AT4G24120	6	#FDB462
AT4G24350	6	#FDB462
AT4G26150	6	#FDB462
AT4G27560	6	#FDB462
AT4G29740	6	#FDB462
AT4G31800	6	#FDB462
AT4G32800	6	#FDB462
AT4G33220	6	#FDB462
AT4G34590	6	#FDB462
AT4G34950	6	#FDB462
AT4G36240	6	#FDB462
AT4G39950	6	#FDB462
AT5G01600	6	#FDB462
AT5G01790	6	#FDB462
AT5G02480	6	#FDB462
AT5G03780	6	#FDB462
AT5G05410	6	#FDB462
AT5G07280	6	#FDB462
AT5G07610	6	#FDB462
AT5G11460	6	#FDB462
AT5G12010	6	#FDB462
AT5G12330	6	#FDB462
AT5G14960	6	#FDB462
AT5G17000	6	#FDB462
AT5G20190	6	#FDB462
AT5G20480	6	#FDB462
AT5G22300	6	#FDB462
AT5G24780	6	#FDB462
AT5G24920	6	#FDB462
AT5G26280	6	#FDB462
AT5G26290	6	#FDB462
AT5G28300	6	#FDB462
AT5G28490	6	#FDB462
AT5G36910	6	#FDB462
AT5G38020	6	#FDB462
AT5G38940	6	#FDB462
AT5G39760	6	#FDB462
AT5G41070	6	#FDB462
AT5G44420	6	#FDB462
AT5G47990	6	#FDB462
AT5G48000	6	#FDB462
AT5G48010	6	#FDB462
AT5G49480	6	#FDB462
AT5G50260	6	#FDB462
AT5G51440	6	#FDB462
AT5G52640	6	#FDB462
AT5G52860	6	#FDB462
AT5G53210	6	#FDB462
AT5G54960	6	#FDB462
AT5G55620	6	#FDB462
AT5G59920	6	#FDB462
AT5G60760	6	#FDB462
AT5G61160	6	#FDB462
AT5G62360	6	#FDB462
AT5G62920	6	#FDB462
AT5G63140	6	#FDB462
AT5G63790	6	#FDB462
AT5G64110	6	#FDB462
AT5G64770	6	#FDB462
AT5G65080	6	#FDB462
AT5G65870	6	#FDB462
ATCG01020	6	#FDB462
