# Supplementary material for: Establishment and maintenance of NRT2.1 inter-individual variability in plants
Source: PLoS Genet. 2025 Dec 17;21(12):e1011984. doi: 10.1371/journal.pgen.1011984 (PMC12742734; doi:10.1371/journal.pgen.1011984)
Supplement: S4 Table — (XLSX) [file pgen.1011984.s011.xlsx]

## Sheet: TableS4
id	gene_type	module
AT2G40750	Regulator	1
AT3G56400	Regulator	1
AT2G17040	Regulator	1
AT2G46400	Regulator	1
AT5G45110	Regulator	1
AT2G42380	Regulator	1
AT1G18330	Regulator	1
AT3G46090	Regulator	1
AT1G74430	Regulator	1
AT3G22235	Target Gene	1
AT2G25510	Target Gene	1
AT4G14400	Target Gene	1
AT2G14560	Target Gene	1
AT2G46430	Target Gene	1
AT2G46440	Target Gene	1
AT5G03350	Target Gene	1
AT3G57260	Target Gene	1
AT1G11330	Target Gene	1
AT3G22231	Target Gene	1
AT5G25440	Target Gene	1
AT5G07770	Target Gene	1
AT1G05630	Target Gene	1
AT4G23170	Target Gene	1
AT4G26070	Target Gene	1
AT4G21380	Target Gene	1
AT1G31580	Target Gene	1
AT1G13470	Target Gene	1
AT4G22305	Target Gene	1
AT5G42530	Target Gene	1
AT3G23010	Target Gene	1
AT2G41090	Target Gene	1
AT4G02520	Target Gene	1
AT1G21250	Target Gene	1
AT1G16260	Target Gene	1
AT5G44568	Target Gene	1
AT5G19240	Target Gene	1
AT1G69720	Target Gene	1
AT4G08470	Target Gene	1
AT4G25110	Target Gene	1
AT1G24147	Target Gene	1
AT2G31880	Target Gene	1
AT3G56710	Target Gene	1
AT1G49750	Target Gene	1
AT1G66970	Target Gene	1
AT1G14880	Target Gene	1
AT5G59670	Target Gene	1
AT2G04450	Target Gene	1
AT4G11000	Target Gene	1
AT3G50480	Target Gene	1
AT2G32160	Target Gene	1
AT1G65800	Target Gene	1
AT1G72930	Target Gene	1
AT1G56120	Target Gene	1
AT5G60900	Target Gene	1
AT3G25882	Target Gene	1
AT1G35710	Target Gene	1
AT4G11900	Target Gene	1
AT4G36150	Target Gene	1
AT4G23180	Target Gene	1
AT1G02450	Target Gene	1
AT4G26270	Target Gene	1
AT1G03400	Target Gene	1
AT5G26690	Target Gene	1
AT1G43910	Target Gene	1
AT5G24530	Target Gene	1
AT4G04490	Target Gene	1
AT4G23140	Target Gene	1
AT5G54610	Target Gene	1
AT2G32680	Target Gene	1
AT1G65790	Target Gene	1
AT1G12220	Target Gene	1
AT2G18660	Target Gene	1
AT3G04210	Target Gene	1
AT3G57240	Target Gene	1
AT3G45860	Target Gene	1
AT1G55910	Target Gene	1
AT1G02930	Target Gene	1
AT1G73805	Target Gene	1
AT5G24210	Target Gene	1
AT5G44820	Target Gene	1
AT1G01560	Target Gene	1
AT5G18470	Target Gene	1
AT4G39795	Target Gene	1
AT3G26210	Target Gene	1
AT5G55450	Target Gene	1
AT1G65490	Target Gene	1
AT1G67105	Target Gene	1
AT1G21270	Target Gene	1
AT1G72910	Target Gene	1
AT4G02510	Target Gene	1
AT3G26600	Target Gene	1
AT1G07000	Target Gene	1
AT1G23840	Target Gene	1
AT2G44290	Target Gene	1
AT3G52430	Target Gene	1
AT3G20600	Target Gene	1
AT5G52050	Target Gene	1
AT1G19960	Target Gene	1
AT1G35230	Target Gene	1
AT5G27360	Target Gene	1
AT4G03450	Target Gene	1
AT3G17700	Target Gene	1
AT2G39210	Target Gene	1
AT3G20340	Target Gene	1
AT3G11010	Target Gene	1
AT3G26830	Target Gene	1
AT4G15233	Target Gene	1
AT2G04495	Target Gene	1
AT1G02920	Target Gene	1
AT3G50950	Target Gene	1
AT1G05675	Target Gene	1
AT5G17990	Target Gene	1
AT4G11890	Target Gene	1
AT3G26230	Target Gene	1
AT2G13790	Target Gene	1
AT2G31865	Target Gene	1
AT5G52750	Target Gene	1
AT2G23200	Target Gene	1
AT4G23220	Target Gene	1
AT1G17610	Target Gene	1
AT1G31540	Target Gene	1
AT3G17690	Target Gene	1
AT5G53550	Target Gene	1
AT1G24145	Target Gene	1
AT4G20040	Target Gene	1
AT1G08450	Target Gene	1
AT2G17120	Target Gene	1
AT4G23290	Target Gene	1
AT5G38990	Target Gene	1
AT4G14365	Target Gene	1
AT5G39670	Target Gene	1
AT4G28490	Target Gene	1
AT5G25260	Target Gene	1
AT5G41750	Target Gene	1
AT5G52760	Target Gene	1
AT2G38860	Target Gene	1
AT1G69730	Target Gene	1
AT3G48090	Target Gene	1
AT3G54640	Target Gene	1
AT1G09932	Target Gene	1
AT4G01950	Target Gene	1
AT5G58120	Target Gene	1
AT3G50470	Target Gene	1
AT1G01680	Target Gene	1
AT3G07195	Target Gene	1
AT2G20142	Target Gene	1
AT4G23230	Target Gene	1
AT4G23130	Target Gene	1
AT1G52780	Target Gene	1
AT1G10340	Target Gene	1
AT3G15356	Target Gene	1
AT3G01830	Target Gene	1
AT4G18250	Target Gene	1
AT1G16110	Target Gene	1
AT5G52810	Target Gene	1
AT1G17600	Target Gene	1
AT3G48080	Target Gene	1
AT1G59620	Target Gene	1
AT5G10760	Target Gene	1
AT4G35180	Target Gene	1
AT2G18050	Target Gene	1
AT3G23120	Target Gene	1
AT3G50930	Target Gene	1
AT3G57460	Target Gene	1
AT4G19520	Target Gene	1
AT5G46490	Target Gene	1
AT5G24200	Target Gene	1
AT1G66880	Target Gene	1
AT3G54150	Target Gene	1
AT2G41100	Target Gene	1
AT1G74710	Target Gene	1
AT5G02490	Target Gene	1
AT3G08870	Target Gene	1
AT5G41740	Target Gene	1
AT4G31500	Target Gene	1
AT5G25930	Target Gene	1
AT2G21140	Target Gene	1
AT4G16860	Target Gene	1
AT4G34480	Target Gene	1
AT5G39030	Target Gene	1
AT2G26560	Target Gene	1
AT2G33580	Target Gene	1
AT1G27770	Target Gene	1
AT3G16370	Target Gene	1
AT3G26200	Target Gene	1
AT5G64750	Regulator	1
AT1G24140	Target Gene	1
AT3G29000	Target Gene	1
AT3G01290	Target Gene	1
AT2G21210	Target Gene	1
AT2G22122	Target Gene	1
AT3G28580	Target Gene	1
AT1G33610	Target Gene	1
AT3G28930	Target Gene	1
AT5G22520	Target Gene	1
AT1G58602	Target Gene	1
AT1G02730	Target Gene	1
AT1G78410	Target Gene	1
AT1G04940	Target Gene	1
AT5G06860	Target Gene	1
AT2G27385	Target Gene	1
AT1G01190	Target Gene	1
AT1G70250	Target Gene	1
AT3G09480	Target Gene	1
AT1G52240	Target Gene	1
AT1G13210	Target Gene	1
AT2G24850	Target Gene	1
AT4G00955	Target Gene	1
mean_AT1G80840-AT2G38470	Grouped Regulators	2
AT1G18570	Regulator	2
AT1G68880	Regulator	2
AT1G32700	Regulator	2
AT3G15500	Regulator	2
AT3G23030	Regulator	2
AT5G15840	Regulator	2
AT5G51190	Regulator	2
AT5G44260	Regulator	2
mean_AT4G17490-AT3G50060-AT3G55980	Grouped Regulators	2
AT3G06160	Regulator	2
AT2G40140	Regulator	2
AT3G07650	Regulator	2
AT5G39610	Regulator	2
AT1G21910	Regulator	2
AT4G01250	Regulator	2
AT5G50915	Regulator	2
AT3G16870	Regulator	2
AT4G18205	Target Gene	2
AT4G37370	Target Gene	2
AT3G53235	Target Gene	2
AT5G27420	Target Gene	2
AT2G36792	Target Gene	2
AT1G55450	Target Gene	2
AT4G38860	Target Gene	2
AT3G45640	Target Gene	2
AT4G22690	Target Gene	2
AT1G11050	Target Gene	2
AT2G24600	Target Gene	2
AT5G57710	Target Gene	2
AT2G38400	Target Gene	2
AT3G10040	Target Gene	2
AT4G33050	Target Gene	2
AT2G27500	Target Gene	2
AT1G76650	Target Gene	2
AT4G11280	Target Gene	2
AT4G14690	Target Gene	2
AT3G61280	Target Gene	2
AT1G07135	Target Gene	2
AT1G26380	Target Gene	2
AT1G70230	Target Gene	2
AT5G57630	Target Gene	2
AT5G22310	Target Gene	2
AT4G23250	Target Gene	2
AT4G28300	Target Gene	2
AT1G72900	Target Gene	2
AT1G01120	Target Gene	2
AT1G70520	Target Gene	2
AT3G04640	Target Gene	2
AT5G04720	Target Gene	2
AT4G38550	Target Gene	2
AT5G57220	Target Gene	2
AT2G23810	Target Gene	2
AT1G32920	Target Gene	2
AT1G08930	Target Gene	2
AT3G20395	Target Gene	2
AT1G72940	Target Gene	2
AT5G18650	Target Gene	2
AT4G34150	Target Gene	2
AT4G27260	Target Gene	2
AT2G39980	Target Gene	2
AT1G57990	Target Gene	2
AT1G78830	Target Gene	2
AT3G05800	Target Gene	2
AT3G29670	Target Gene	2
AT4G36570	Target Gene	2
AT1G72920	Target Gene	2
AT1G22370	Target Gene	2
AT5G26920	Target Gene	2
AT2G29720	Target Gene	2
AT1G19770	Target Gene	2
AT3G22550	Target Gene	2
AT4G10270	Target Gene	2
AT4G02075	Target Gene	2
AT1G69840	Target Gene	2
AT3G55110	Target Gene	2
AT5G25250	Target Gene	2
AT5G54720	Target Gene	2
AT4G26290	Target Gene	2
AT1G42550	Target Gene	2
AT3G49668	Target Gene	2
AT3G62020	Target Gene	2
AT3G44300	Target Gene	2
AT1G20070	Target Gene	2
AT2G24240	Target Gene	2
AT4G18280	Target Gene	2
AT5G25610	Target Gene	2
AT5G23130	Target Gene	2
AT3G26170	Target Gene	2
AT4G17250	Target Gene	2
AT3G56950	Target Gene	2
AT4G33980	Target Gene	2
AT4G09432	Target Gene	2
AT2G46600	Target Gene	2
AT1G33960	Target Gene	2
AT3G16380	Target Gene	2
AT1G04778	Target Gene	2
AT1G21120	Target Gene	2
AT3G51238	Target Gene	2
AT4G38552	Target Gene	2
AT3G53960	Target Gene	2
AT3G05200	Target Gene	2
AT4G27460	Target Gene	2
AT4G26950	Target Gene	2
AT5G15120	Target Gene	2
AT5G06320	Target Gene	2
AT5G54710	Target Gene	2
AT3G56260	Target Gene	2
AT4G24430	Target Gene	2
AT2G25735	Target Gene	2
AT1G54010	Target Gene	2
AT1G22690	Target Gene	2
AT2G15080	Target Gene	2
AT2G26190	Target Gene	2
AT2G32800	Target Gene	2
AT4G38825	Target Gene	2
AT4G10265	Target Gene	2
AT4G38560	Target Gene	2
AT5G42200	Target Gene	2
AT2G43330	Target Gene	2
AT5G44430	Target Gene	2
AT4G17670	Target Gene	2
AT4G15236	Target Gene	2
AT1G66090	Target Gene	2
AT4G27470	Target Gene	2
AT2G44670	Target Gene	2
AT4G37250	Target Gene	2
AT5G11070	Target Gene	2
AT3G61210	Target Gene	2
AT4G37240	Target Gene	2
AT1G13700	Target Gene	2
AT1G15670	Target Gene	2
AT3G16720	Target Gene	2
AT5G05730	Target Gene	2
AT2G30370	Target Gene	2
AT1G67860	Target Gene	2
AT2G43010	Regulator	3
AT2G47460	Regulator	3
AT5G40780	Target Gene	3
AT1G02335	Target Gene	3
AT2G17740	Target Gene	3
AT4G27730	Target Gene	3
AT1G72490	Target Gene	3
AT3G15760	Target Gene	3
AT2G36690	Target Gene	3
AT5G64120	Target Gene	3
AT4G11210	Target Gene	3
AT5G12030	Target Gene	3
AT3G47770	Target Gene	3
AT1G51800	Target Gene	3
AT2G19190	Target Gene	3
AT3G16360	Target Gene	3
AT1G63295	Target Gene	3
AT2G38870	Target Gene	3
AT1G01720	Regulator	4
AT1G68200	Regulator	4
AT5G19790	Regulator	4
AT2G46810	Regulator	4
AT2G40200	Regulator	4
AT3G27940	Regulator	4
AT4G11070	Regulator	4
AT5G67110	Regulator	4
AT5G23420	Regulator	4
AT5G20850	Target Gene	4
AT4G23060	Target Gene	4
AT4G02390	Target Gene	4
AT1G52100	Target Gene	4
AT5G28400	Target Gene	4
AT4G22530	Target Gene	4
AT3G07800	Target Gene	4
AT5G59030	Target Gene	4
AT1G70320	Target Gene	4
AT2G38170	Target Gene	4
AT3G59030	Target Gene	4
AT3G15200	Target Gene	4
AT5G60250	Target Gene	4
AT3G27150	Target Gene	4
AT5G24770	Target Gene	4
AT1G29680	Target Gene	4
AT4G13420	Target Gene	4
AT3G46670	Target Gene	4
AT2G40205	Target Gene	4
AT5G62210	Target Gene	4
AT5G24350	Target Gene	4
AT4G22520	Target Gene	4
AT4G11170	Target Gene	4
AT2G43820	Target Gene	4
AT4G02970	Target Gene	4
AT4G22510	Target Gene	4
AT3G49120	Target Gene	4
AT4G26320	Target Gene	4
AT1G19720	Target Gene	4
AT3G12965	Target Gene	4
AT5G58550	Target Gene	4
AT4G22517	Target Gene	4
AT2G48075	Target Gene	4
AT2G36780	Target Gene	4
AT5G49340	Target Gene	4
AT1G74010	Target Gene	4
AT3G54450	Target Gene	4
AT4G08770	Target Gene	4
AT3G14340	Target Gene	4
AT3G11570	Target Gene	4
AT2G05540	Target Gene	4
AT4G21070	Target Gene	4
AT1G33140	Target Gene	4
AT1G30700	Target Gene	4
AT5G61820	Target Gene	4
AT4G14040	Target Gene	4
AT1G26210	Target Gene	4
AT3G44735	Target Gene	4
AT1G09240	Target Gene	4
AT1G06090	Target Gene	4
AT4G21410	Target Gene	4
AT5G63340	Target Gene	4
AT5G14180	Target Gene	4
AT1G12110	Target Gene	4
AT1G49700	Target Gene	4
AT3G15352	Target Gene	4
AT3G20220	Target Gene	4
AT4G15390	Target Gene	4
AT1G52790	Target Gene	4
AT1G47395	Target Gene	4
AT1G55860	Target Gene	4
AT4G22513	Target Gene	4
AT4G01480	Target Gene	4
AT3G01260	Target Gene	4
AT3G56900	Target Gene	4
AT1G59700	Target Gene	4
AT3G23190	Target Gene	4
AT5G53250	Target Gene	4
AT1G67120	Target Gene	4
AT1G50910	Target Gene	4
AT2G17525	Target Gene	4
AT3G07600	Target Gene	4
AT2G18328	Regulator	5
AT4G06746	Regulator	5
AT5G07100	Regulator	5
AT5G04340	Regulator	5
AT4G24540	Regulator	5
AT2G40670	Regulator	5
AT1G52400	Target Gene	5
AT1G52040	Target Gene	5
AT5G54960	Target Gene	5
AT2G39330	Target Gene	5
AT5G61560	Target Gene	5
AT5G15960	Target Gene	5
AT1G06350	Target Gene	5
AT2G20700	Target Gene	5
AT4G08300	Target Gene	5
AT4G29020	Target Gene	5
AT3G21080	Target Gene	5
AT1G52410	Target Gene	5
AT5G17860	Target Gene	5
AT4G18197	Target Gene	5
AT2G42540	Target Gene	5
AT3G19430	Target Gene	5
AT4G13440	Target Gene	5
AT1G73010	Target Gene	5
AT3G23550	Target Gene	5
AT5G14200	Target Gene	5
AT3G62040	Target Gene	5
AT5G13250	Target Gene	5
AT2G24710	Target Gene	5
AT5G63140	Target Gene	5
AT1G33030	Target Gene	5
AT5G05960	Target Gene	5
AT2G40340	Regulator	6
AT1G66470	Regulator	6
AT4G00050	Regulator	6
AT5G05410	Regulator	6
AT5G63790	Regulator	6
AT5G39760	Regulator	6
AT1G02220	Regulator	6
AT1G78600	Regulator	6
AT2G41450	Regulator	6
AT5G10140	Regulator	6
AT2G34620	Regulator	6
AT3G25790	Regulator	6
AT5G12330	Regulator	6
AT2G45660	Regulator	6
AT3G44970	Target Gene	6
AT5G43440	Target Gene	6
AT4G23260	Target Gene	6
AT1G70370	Target Gene	6
AT3G12540	Target Gene	6
AT3G14660	Target Gene	6
AT4G17840	Target Gene	6
AT2G43510	Target Gene	6
AT2G29090	Target Gene	6
AT4G34135	Target Gene	6
AT2G05380	Target Gene	6
AT3G04000	Target Gene	6
AT5G13370	Target Gene	6
AT2G29420	Target Gene	6
AT5G17000	Target Gene	6
AT4G18010	Target Gene	6
AT4G27830	Target Gene	6
AT1G66540	Target Gene	6
AT5G48010	Target Gene	6
AT5G62670	Target Gene	6
AT1G05560	Target Gene	6
AT2G30210	Target Gene	6
AT4G22610	Target Gene	6
AT5G26280	Target Gene	6
AT5G33290	Target Gene	6
AT5G03780	Target Gene	6
AT5G48720	Target Gene	6
AT3G58270	Target Gene	6
AT4G21990	Target Gene	6
AT4G15765	Target Gene	6
AT4G11600	Target Gene	6
AT1G07090	Target Gene	6
AT1G05680	Target Gene	6
AT1G05562	Target Gene	6
AT1G11810	Target Gene	6
AT5G16980	Target Gene	6
AT5G11410	Target Gene	6
AT4G08555	Target Gene	6
AT4G24120	Target Gene	6
AT4G38545	Target Gene	6
AT1G64900	Target Gene	6
AT1G70830	Target Gene	6
AT4G01630	Target Gene	6
AT5G12010	Target Gene	6
AT1G07890	Target Gene	6
AT2G44740	Target Gene	6
AT4G12480	Target Gene	6
AT2G15490	Target Gene	6
AT1G47600	Target Gene	6
AT5G50200	Target Gene	6
AT5G59540	Target Gene	6
AT4G27820	Target Gene	6
AT1G14120	Target Gene	6
AT1G65390	Target Gene	6
AT5G48000	Target Gene	6
AT4G12500	Target Gene	6
AT5G24105	Target Gene	6
AT1G27020	Target Gene	6
AT5G48540	Target Gene	6
AT5G45150	Target Gene	6
AT5G16970	Target Gene	6
AT4G33220	Target Gene	6
AT4G40090	Target Gene	6
AT1G79410	Target Gene	6
AT1G76520	Target Gene	6
ATCG00120	Target Gene	6
AT1G68620	Target Gene	6
AT2G41705	Target Gene	6
AT4G24972	Target Gene	6
AT1G65610	Target Gene	6
AT2G04040	Target Gene	6
AT1G30410	Target Gene	6
AT3G16330	Target Gene	6
AT3G16450	Target Gene	6
AT3G54500	Target Gene	6
AT1G60590	Target Gene	6
AT1G67110	Target Gene	6
AT2G36970	Target Gene	6
AT3G09925	Target Gene	6
AT1G32450	Target Gene	6
AT5G02480	Target Gene	6
AT1G47400	Target Gene	6
AT3G13000	Target Gene	6
AT3G44540	Target Gene	6
AT3G18000	Target Gene	6
AT3G52970	Target Gene	6
AT5G47990	Target Gene	6
AT2G27550	Target Gene	6
AT5G03260	Target Gene	6
AT3G51600	Target Gene	6
AT5G16960	Target Gene	6
AT1G64660	Target Gene	6
AT5G23060	Target Gene	6
AT1G52800	Target Gene	6
AT1G08090	Target Gene	6
AT5G59680	Target Gene	6
AT5G48920	Target Gene	6
AT4G30280	Target Gene	6
AT3G09390	Target Gene	6
AT1G65845	Target Gene	6
AT5G40510	Target Gene	6
AT1G52200	Target Gene	6
AT2G36750	Target Gene	6
AT5G49480	Target Gene	6
AT5G01600	Target Gene	6
AT4G01870	Target Gene	6
AT4G19170	Target Gene	6
AT2G43375	Target Gene	6
AT4G12910	Target Gene	6
AT3G25190	Target Gene	6
AT4G15490	Target Gene	6
AT1G69230	Target Gene	6
AT3G45080	Target Gene	6
AT1G70530	Target Gene	6
AT5G37478	Target Gene	6
AT3G18560	Target Gene	6
ATCG00730	Target Gene	6
AT1G13990	Target Gene	6
AT1G22400	Target Gene	6
AT3G55240	Target Gene	6
AT5G24880	Target Gene	6
AT4G02270	Target Gene	6
AT5G44575	Target Gene	6
AT4G34950	Target Gene	6
AT5G42510	Target Gene	6
AT1G35350	Target Gene	6
AT3G32980	Target Gene	6
AT2G39518	Target Gene	6
AT2G24645	Target Gene	6
AT2G11810	Target Gene	6
AT3G27630	Target Gene	6
AT1G30510	Target Gene	6
AT1G67750	Target Gene	6
AT5G64550	Target Gene	6
AT1G68600	Target Gene	6
AT3G28510	Target Gene	6
AT4G21620	Target Gene	6
AT5G60770	Target Gene	6
AT1G07485	Target Gene	6
AT3G60330	Target Gene	6
AT1G08100	Target Gene	6
AT3G45300	Target Gene	6
AT5G44130	Target Gene	6
AT2G18193	Target Gene	6
AT5G54250	Target Gene	6
AT5G55930	Target Gene	6
AT3G51660	Target Gene	6
AT5G65870	Target Gene	6
AT5G17820	Target Gene	6
AT3G21690	Target Gene	6
AT1G21100	Target Gene	6
AT1G29025	Target Gene	6
AT5G07080	Target Gene	6
AT2G18300	Regulator	7
AT3G04070	Regulator	7
AT5G28300	Regulator	7
AT1G49130	Regulator	7
AT4G18170	Regulator	7
AT2G46130	Regulator	7
AT4G32800	Regulator	7
AT2G45680	Regulator	7
AT5G67190	Regulator	7
AT1G66230	Regulator	7
AT3G13960	Regulator	7
AT5G53210	Regulator	7
AT2G45190	Regulator	7
AT4G36410	Target Gene	7
AT4G12870	Target Gene	7
AT4G03400	Target Gene	7
AT1G24530	Target Gene	7
AT1G65484	Target Gene	7
AT1G76930	Target Gene	7
AT1G07720	Target Gene	7
AT2G38310	Target Gene	7
AT2G15090	Target Gene	7
AT3G30460	Target Gene	7
AT1G10657	Target Gene	7
AT2G45685	Target Gene	7
AT4G28280	Target Gene	7
AT4G19530	Target Gene	7
AT5G51550	Target Gene	7
AT2G17450	Target Gene	7
AT3G18773	Target Gene	7
AT4G29110	Target Gene	7
AT5G10380	Target Gene	7
AT2G32560	Target Gene	7
AT3G49670	Target Gene	7
AT1G14700	Target Gene	7
AT3G14200	Target Gene	7
AT1G29510	Target Gene	7
AT1G66700	Target Gene	7
AT5G66580	Target Gene	7
AT5G55620	Target Gene	7
AT5G23750	Target Gene	7
AT3G27220	Target Gene	7
AT3G44860	Target Gene	7
AT3G48310	Target Gene	7
AT2G35380	Target Gene	7
AT5G52310	Target Gene	7
AT3G53530	Target Gene	7
AT3G09440	Target Gene	7
AT2G32880	Target Gene	7
AT3G50440	Target Gene	7
AT5G18030	Target Gene	7
AT2G21185	Target Gene	7
AT4G20390	Target Gene	7
AT5G07690	Regulator	8
AT5G65080	Regulator	8
AT1G16410	Target Gene	8
AT4G24140	Target Gene	8
AT5G64410	Target Gene	8
AT2G48130	Target Gene	8
AT4G32940	Target Gene	8
AT5G12420	Target Gene	8
AT4G33010	Target Gene	8
AT3G19700	Target Gene	8
AT4G13390	Target Gene	8
AT5G13580	Target Gene	8
AT4G28940	Target Gene	8
AT3G55646	Target Gene	8
AT1G30730	Target Gene	8
AT1G75750	Target Gene	8
AT1G78370	Target Gene	8
AT5G65690	Target Gene	8
AT2G29480	Target Gene	8
AT2G34500	Target Gene	8
AT1G74460	Target Gene	8
AT5G24780	Target Gene	8
AT5G15180	Target Gene	8
AT4G38080	Target Gene	8
AT1G28370	Regulator	9
AT5G66940	Regulator	9
AT3G01970	Regulator	9
AT5G57620	Regulator	9
AT5G53420	Regulator	9
AT4G36240	Regulator	9
AT5G62470	Regulator	9
AT2G19050	Target Gene	9
AT4G36430	Target Gene	9
AT3G16210	Target Gene	9
AT3G51860	Target Gene	9
AT4G14060	Target Gene	9
AT2G25810	Target Gene	9
AT5G57530	Target Gene	9
AT4G11590	Target Gene	9
AT3G54260	Target Gene	9
AT5G64620	Target Gene	9
AT1G23720	Target Gene	9
AT1G68945	Target Gene	9
AT5G67390	Target Gene	9
AT1G44800	Target Gene	9
AT1G66930	Target Gene	9
AT3G22120	Target Gene	9
AT1G30870	Target Gene	9
AT5G41070	Target Gene	9
AT5G49350	Target Gene	9
AT2G18150	Target Gene	9
AT5G64110	Target Gene	9
AT1G68850	Target Gene	9
AT4G04223	Target Gene	9
AT2G24980	Target Gene	9
AT5G26270	Target Gene	9
AT3G14940	Target Gene	9
AT5G04960	Target Gene	9
AT2G18470	Target Gene	9
AT5G44400	Target Gene	9
AT3G16010	Target Gene	9
AT4G36610	Target Gene	9
AT1G12040	Target Gene	9
AT1G72030	Regulator	10
AT4G22950	Regulator	10
AT3G56980	Regulator	10
AT2G28510	Regulator	10
AT2G20570	Regulator	10
AT4G11880	Regulator	10
AT1G72450	Regulator	10
AT5G47220	Regulator	10
AT4G31800	Regulator	10
AT3G01530	Regulator	10
AT3G23250	Regulator	10
AT1G17380	Regulator	10
AT4G01460	Regulator	10
AT5G49330	Regulator	10
ATCG01130	Target Gene	10
AT3G57760	Target Gene	10
AT5G08760	Target Gene	10
ATCG00710	Target Gene	10
AT5G64770	Target Gene	10
AT4G26530	Target Gene	10
AT1G66920	Target Gene	10
AT5G24160	Target Gene	10
AT4G12830	Target Gene	10
ATCG00490	Target Gene	10
AT5G17700	Target Gene	10
ATCG00040	Target Gene	10
AT1G20510	Target Gene	10
AT4G11521	Target Gene	10
AT3G13080	Target Gene	10
AT5G60760	Target Gene	10
AT5G20740	Target Gene	10
AT2G29500	Target Gene	10
AT5G47980	Target Gene	10
AT2G28660	Target Gene	10
AT5G41040	Target Gene	10
AT2G06050	Target Gene	10
AT1G56320	Target Gene	10
ATCG00400	Target Gene	10
AT2G40113	Target Gene	10
AT3G28080	Target Gene	10
ATCG00680	Target Gene	10
AT1G44350	Target Gene	10
AT1G71140	Target Gene	10
AT1G52820	Target Gene	10
AT3G51450	Target Gene	10
AT3G63160	Target Gene	10
AT1G22160	Target Gene	10
AT1G17810	Target Gene	10
AT5G01540	Target Gene	10
AT5G47130	Target Gene	10
AT1G76790	Target Gene	10
AT4G21400	Target Gene	10
AT2G41700	Target Gene	10
ATCG00170	Target Gene	10
AT4G02290	Target Gene	10
AT2G48140	Target Gene	10
AT4G33610	Target Gene	10
AT5G20150	Target Gene	10
AT2G23540	Target Gene	10
AT4G16980	Target Gene	10
AT3G13435	Target Gene	10
AT1G17420	Target Gene	10
AT4G18210	Target Gene	10
AT1G21360	Target Gene	10
AT5G06900	Target Gene	10
ATCG00130	Target Gene	10
AT4G37925	Target Gene	10
AT2G17050	Target Gene	10
AT1G13610	Target Gene	10
AT5G01542	Target Gene	10
AT3G59100	Target Gene	10
AT1G11080	Target Gene	10
AT1G74550	Target Gene	10
AT3G16440	Target Gene	10
AT4G12970	Target Gene	10
AT4G38540	Target Gene	10
AT1G14150	Target Gene	10
AT5G45950	Target Gene	10
AT4G32950	Target Gene	10
AT1G26250	Target Gene	10
AT5G67480	Regulator	11
AT1G79700	Regulator	11
mean_AT4G37610-AT5G49450-AT4G27410-AT1G68840-AT1G25560-AT1G71030-AT5G17300-AT5G28770-AT3G29035	Grouped Regulators	11
AT4G37540	Regulator	11
AT5G63160	Regulator	11
mean_AT1G75490-AT2G25900-AT1G13260-AT5G61600-AT3G46600-AT2G19810-AT1G76590-AT5G47390-AT5G43700	Grouped Regulators	11
mean_AT3G02550-AT3G48360-AT1G68520-AT1G25550-AT4G37260-AT4G29190-AT4G36540-AT5G67420-AT1G68670-AT5G46710-AT3G47500	Grouped Regulators	11
AT5G61590	Regulator	11
AT4G17500	Regulator	11
AT3G59060	Regulator	11
AT2G23290	Regulator	11
AT4G25560	Regulator	11
AT1G16500	Target Gene	11
AT3G06850	Target Gene	11
AT1G54740	Target Gene	11
AT1G80440	Target Gene	11
AT5G22920	Target Gene	11
AT2G39400	Target Gene	11
AT5G21940	Target Gene	11
AT4G24230	Target Gene	11
AT3G13750	Target Gene	11
AT3G15460	Target Gene	11
AT4G17245	Target Gene	11
AT5G20190	Target Gene	11
AT4G15670	Target Gene	11
AT2G40000	Target Gene	11
AT1G35140	Target Gene	11
AT5G22270	Target Gene	11
AT4G01330	Target Gene	11
AT5G41080	Target Gene	11
AT4G32480	Target Gene	11
AT3G61060	Target Gene	11
AT5G25280	Target Gene	11
AT3G62950	Target Gene	11
AT1G02610	Target Gene	11
AT5G54170	Target Gene	11
AT5G20250	Target Gene	11
AT4G03510	Target Gene	11
AT5G16370	Target Gene	11
AT1G02660	Target Gene	11
AT1G27100	Target Gene	11
AT1G28330	Target Gene	11
AT1G23050	Target Gene	11
AT2G02710	Target Gene	11
AT4G36040	Target Gene	11
AT1G02640	Target Gene	11
AT2G20670	Target Gene	11
AT3G10020	Target Gene	11
AT1G27290	Target Gene	11
AT1G08570	Target Gene	11
AT5G23050	Target Gene	11
AT3G15630	Target Gene	11
AT5G60680	Target Gene	11
AT5G18670	Target Gene	11
AT1G23390	Target Gene	11
AT2G25200	Target Gene	11
AT2G17880	Target Gene	11
AT3G30775	Target Gene	11
AT3G59940	Target Gene	11
AT1G80920	Target Gene	11
AT5G24490	Target Gene	11
AT5G57560	Target Gene	11
AT2G44130	Target Gene	11
AT1G11260	Target Gene	11
AT2G44140	Target Gene	11
AT3G57520	Target Gene	11
AT1G72820	Target Gene	11
AT4G01840	Target Gene	11
AT4G38470	Target Gene	11
AT4G16000	Target Gene	11
AT5G14470	Target Gene	11
AT2G27830	Target Gene	11
AT2G39570	Target Gene	11
AT2G32150	Target Gene	11
AT4G27450	Target Gene	11
AT2G15880	Target Gene	11
AT5G14120	Target Gene	11
AT1G80180	Target Gene	11
AT5G19190	Target Gene	11
AT1G12780	Target Gene	11
AT5G56550	Target Gene	11
AT3G21560	Target Gene	11
AT1G77210	Target Gene	11
AT1G25400	Target Gene	11
AT2G29670	Target Gene	11
AT2G15890	Target Gene	11
AT3G19030	Target Gene	11
AT3G13450	Target Gene	11
AT1G24160	Target Gene	11
AT5G19120	Target Gene	11
AT5G65660	Target Gene	11
AT2G41410	Target Gene	11
AT2G24550	Target Gene	11
AT4G37608	Target Gene	11
AT3G26510	Target Gene	11
AT4G35770	Target Gene	11
AT1G56220	Target Gene	11
AT1G26800	Target Gene	11
AT2G29290	Target Gene	11
AT3G06080	Target Gene	11
AT2G01850	Target Gene	11
AT3G62550	Target Gene	11
AT1G32928	Target Gene	11
AT4G21510	Target Gene	11
AT1G49500	Target Gene	11
AT1G03610	Target Gene	11
AT2G38820	Target Gene	11
AT2G29300	Target Gene	11
AT1G22570	Target Gene	11
AT1G70290	Target Gene	11
AT5G49360	Target Gene	11
AT3G49790	Target Gene	11
AT1G23870	Target Gene	11
AT3G15450	Target Gene	11
AT1G03090	Target Gene	11
AT5G65207	Target Gene	11
AT5G45820	Target Gene	11
AT4G05070	Target Gene	11
AT3G44450	Target Gene	11
AT1G68440	Target Gene	11
AT3G52480	Target Gene	11
AT4G29905	Target Gene	11
AT2G18700	Target Gene	11
AT3G08760	Target Gene	11
AT4G28270	Target Gene	11
AT1G63180	Target Gene	11
AT1G33055	Target Gene	11
AT1G30530	Target Gene	11
AT1G69890	Target Gene	11
AT5G08350	Target Gene	11
AT2G15960	Target Gene	11
AT4G16690	Target Gene	11
AT4G29950	Target Gene	11
AT2G06850	Target Gene	11
AT3G07350	Target Gene	11
AT3G26240	Target Gene	11
AT2G28120	Target Gene	11
AT3G29030	Target Gene	11
AT5G25240	Target Gene	11
AT3G21870	Target Gene	11
AT5G50450	Target Gene	11
AT3G47800	Target Gene	11
AT3G10120	Target Gene	11
AT1G10150	Target Gene	11
AT3G52060	Target Gene	11
AT1G13245	Target Gene	11
AT4G10910	Target Gene	11
AT1G49200	Target Gene	11
AT2G46220	Target Gene	11
AT2G19800	Target Gene	11
AT2G29340	Target Gene	11
AT4G13830	Target Gene	11
AT3G48390	Target Gene	11
AT4G19160	Target Gene	11
AT2G43670	Target Gene	11
AT4G28290	Target Gene	11
AT1G16390	Target Gene	11
AT5G40720	Target Gene	11
AT3G23920	Target Gene	11
AT4G36670	Target Gene	11
AT2G41430	Target Gene	11
AT1G73500	Target Gene	11
AT5G59080	Target Gene	11
AT4G15680	Target Gene	11
AT5G51970	Target Gene	11
AT2G36050	Regulator	12
AT2G20180	Regulator	12
AT5G37260	Regulator	12
AT3G28920	Regulator	12
AT1G68190	Regulator	12
AT3G60530	Regulator	12
AT3G61890	Regulator	12
AT1G22190	Regulator	12
AT4G09460	Regulator	12
AT5G65730	Target Gene	12
AT2G36790	Target Gene	12
AT5G35790	Target Gene	12
AT3G26740	Target Gene	12
AT2G42870	Target Gene	12
AT2G33060	Target Gene	12
AT3G21460	Target Gene	12
AT4G33666	Target Gene	12
AT4G21445	Target Gene	12
AT2G29310	Target Gene	12
AT4G28240	Target Gene	12
AT5G61440	Target Gene	12
AT5G52100	Target Gene	12
AT2G23680	Target Gene	12
AT5G24890	Target Gene	12
AT3G52072	Target Gene	12
AT5G56100	Target Gene	12
AT5G35735	Target Gene	12
AT5G19260	Target Gene	12
AT3G26280	Target Gene	12
AT5G18630	Target Gene	12
AT4G38820	Target Gene	12
AT3G29240	Target Gene	12
AT4G26520	Target Gene	12
AT4G23200	Target Gene	12
AT4G11360	Target Gene	12
AT1G67265	Target Gene	12
ATCG00330	Target Gene	12
AT5G10150	Target Gene	12
AT5G49740	Target Gene	12
AT1G05310	Target Gene	12
AT1G71020	Target Gene	12
AT1G78450	Target Gene	12
AT3G61070	Target Gene	12
AT1G23052	Target Gene	12
ATCG00540	Target Gene	12
AT5G49730	Target Gene	12
AT5G25130	Target Gene	12
AT1G52342	Target Gene	12
AT3G03870	Target Gene	12
AT3G28270	Target Gene	12
AT1G70700	Regulator	13
AT4G37180	Regulator	13
AT5G13220	Regulator	13
AT3G47620	Regulator	13
AT1G27730	Regulator	13
AT5G25190	Regulator	13
AT1G74930	Regulator	13
AT3G16770	Regulator	13
AT4G39780	Regulator	13
AT5G47230	Regulator	13
AT1G22640	Regulator	13
AT5G23000	Regulator	13
AT4G25410	Regulator	13
AT2G31230	Regulator	13
AT1G04240	Regulator	13
AT5G47370	Regulator	13
AT1G68550	Regulator	13
AT5G06870	Target Gene	13
AT1G50040	Target Gene	13
AT4G19430	Target Gene	13
AT5G11460	Target Gene	13
AT3G28220	Target Gene	13
AT1G49210	Target Gene	13
AT3G54880	Target Gene	13
AT2G32390	Target Gene	13
AT2G27370	Target Gene	13
AT3G56360	Target Gene	13
AT1G10070	Target Gene	13
AT1G52000	Target Gene	13
AT4G18780	Target Gene	13
AT2G46750	Target Gene	13
AT1G77530	Target Gene	13
AT3G10525	Target Gene	13
AT3G55660	Target Gene	13
AT2G29130	Target Gene	13
AT4G21680	Target Gene	13
AT1G61590	Target Gene	13
AT2G42170	Target Gene	13
AT5G43190	Target Gene	13
AT5G26260	Target Gene	13
AT4G13280	Target Gene	13
AT2G18600	Target Gene	13
AT1G35210	Target Gene	13
AT5G50890	Target Gene	13
AT1G79110	Target Gene	13
AT5G20860	Target Gene	13
AT4G27280	Target Gene	13
AT2G01010	Target Gene	13
AT1G15040	Target Gene	13
AT2G44230	Target Gene	13
AT3G06070	Target Gene	13
AT1G12710	Target Gene	13
AT1G74000	Target Gene	13
AT5G38005	Target Gene	13
AT3G23880	Target Gene	13
AT1G62770	Target Gene	13
AT5G14920	Target Gene	13
AT5G65980	Target Gene	13
AT3G29410	Target Gene	13
AT1G19900	Target Gene	13
AT1G20065	Target Gene	13
AT4G08950	Target Gene	13
AT5G01790	Target Gene	13
AT1G51790	Target Gene	13
AT1G08630	Target Gene	13
AT3G57450	Target Gene	13
AT3G23480	Target Gene	13
AT3G19184	Regulator	14
AT5G07580	Regulator	14
AT3G61950	Regulator	14
AT2G28500	Regulator	14
AT3G50750	Regulator	14
AT4G17785	Regulator	14
AT3G51910	Regulator	14
AT5G16570	Target Gene	14
AT5G19560	Target Gene	14
AT5G11740	Target Gene	14
AT5G58650	Target Gene	14
AT4G33550	Target Gene	14
AT2G30600	Target Gene	14
AT5G54130	Target Gene	14
AT5G62280	Target Gene	14
AT3G08860	Target Gene	14
AT2G41180	Target Gene	14
AT5G36930	Target Gene	14
AT1G58180	Target Gene	14
AT5G44420	Target Gene	14
AT2G33790	Target Gene	14
AT5G54165	Target Gene	14
AT4G22710	Target Gene	14
AT5G50260	Target Gene	14
AT2G45170	Target Gene	14
AT1G07880	Target Gene	14
AT5G20790	Target Gene	14
AT5G57640	Target Gene	14
AT4G29690	Target Gene	14
AT3G49160	Target Gene	14
AT3G62860	Target Gene	14
AT4G21215	Target Gene	14
AT4G25750	Target Gene	14
AT5G51440	Target Gene	14
AT1G57630	Target Gene	14
AT3G27700	Regulator	15
AT3G53680	Regulator	15
AT1G46480	Regulator	15
AT1G25440	Regulator	15
AT2G32100	Regulator	15
AT2G39250	Regulator	15
AT4G39250	Regulator	15
AT2G03505	Target Gene	15
AT3G25570	Target Gene	15
AT2G34430	Target Gene	15
AT4G01080	Target Gene	15
AT5G16030	Target Gene	15
AT5G42650	Target Gene	15
AT1G07610	Target Gene	15
AT2G39700	Target Gene	15
AT4G02330	Target Gene	15
AT1G21460	Target Gene	15
AT1G15830	Target Gene	15
AT2G23010	Target Gene	15
AT5G54270	Target Gene	15
AT3G27690	Target Gene	15
AT4G18440	Target Gene	15
AT4G33467	Target Gene	15
AT5G50950	Target Gene	15
AT5G45340	Target Gene	15
AT2G27402	Target Gene	15
AT1G64390	Target Gene	15
AT3G21550	Target Gene	15
AT1G67810	Target Gene	15
AT5G13150	Target Gene	15
AT3G03780	Target Gene	15
AT5G59130	Target Gene	15
AT1G72200	Target Gene	15
AT5G22300	Target Gene	15
AT4G28250	Target Gene	15
AT2G14580	Target Gene	15
AT4G30290	Target Gene	15
AT3G21670	Target Gene	15
AT3G10710	Target Gene	15
AT3G02885	Target Gene	15
AT3G14440	Target Gene	15
AT1G22890	Target Gene	15
AT4G24780	Target Gene	15
AT5G02940	Target Gene	15
AT2G37710	Target Gene	15
AT1G19050	Regulator	16
AT3G01600	Regulator	16
AT5G08790	Regulator	16
AT2G23320	Regulator	16
AT2G46680	Regulator	16
AT2G30250	Regulator	16
AT1G77640	Regulator	16
AT5G01820	Target Gene	16
AT5G60780	Target Gene	16
AT4G31354	Target Gene	16
AT2G10940	Target Gene	16
AT1G30280	Target Gene	16
AT1G10640	Target Gene	16
AT4G31710	Target Gene	16
AT1G26560	Target Gene	16
AT3G47420	Target Gene	16
AT4G15440	Target Gene	16
AT1G02850	Target Gene	16
AT1G25275	Target Gene	16
AT3G14210	Target Gene	16
AT4G28780	Target Gene	16
AT2G25470	Target Gene	16
AT2G42530	Target Gene	16
AT5G01015	Target Gene	16
AT3G14620	Target Gene	16
AT3G07900	Target Gene	16
AT5G39050	Target Gene	16
AT5G44572	Target Gene	16
AT2G36800	Target Gene	16
AT2G22240	Target Gene	16
AT2G26010	Target Gene	16
AT2G40435	Target Gene	16
AT5G15950	Target Gene	16
AT3G54120	Target Gene	16
AT1G20350	Target Gene	16
AT1G71040	Target Gene	16
AT5G06510	Regulator	17
AT1G67150	Target Gene	17
AT2G44700	Target Gene	17
AT2G31160	Target Gene	17
AT2G05160	Regulator	18
AT5G62920	Regulator	18
AT3G02830	Regulator	18
AT4G18770	Regulator	18
AT1G73655	Target Gene	18
AT4G02850	Target Gene	18
AT2G33850	Target Gene	18
AT1G07180	Target Gene	18
AT3G62410	Target Gene	18
AT5G19150	Target Gene	18
AT1G06450	Target Gene	18
AT5G38420	Target Gene	18
AT4G34250	Target Gene	18
AT4G12470	Target Gene	18
AT1G65500	Target Gene	18
AT5G38430	Target Gene	18
AT3G46700	Target Gene	18
AT5G38980	Target Gene	18
AT5G04238	Target Gene	18
AT1G34060	Target Gene	18
AT4G22470	Target Gene	18
AT3G01500	Target Gene	18
AT5G22250	Target Gene	18
AT5G38320	Target Gene	18
AT5G14740	Target Gene	18
AT1G32310	Target Gene	18
AT2G21330	Target Gene	18
AT2G02120	Target Gene	18
AT4G03210	Target Gene	18
AT5G54700	Target Gene	18
AT3G43930	Target Gene	18
AT1G10470	Regulator	19
AT1G71692	Regulator	19
AT1G73780	Target Gene	19
AT1G23000	Target Gene	19
AT1G03700	Target Gene	19
AT3G15720	Target Gene	19
AT4G34590	Regulator	20
AT2G31810	Target Gene	20
AT1G50030	Target Gene	20
AT4G13510	Target Gene	20
AT5G56870	Target Gene	20
AT2G26710	Target Gene	20
AT5G46690	Regulator	21
AT2G14080	Target Gene	21
AT1G66800	Target Gene	21
AT5G65410	Regulator	22
AT1G14440	Regulator	22
AT5G07440	Target Gene	22
AT5G41761	Target Gene	22
AT3G56660	Regulator	23
AT4G39800	Target Gene	23
AT1G65970	Target Gene	23
AT1G69490	Regulator	24
AT2G42660	Regulator	24
AT1G73120	Target Gene	24
AT3G11430	Target Gene	24
AT5G20240	Regulator	25
AT4G22880	Target Gene	25
AT4G39070	Regulator	26
AT2G02690	Target Gene	26
AT1G69325	Target Gene	26
AT1G54040	Target Gene	26
AT3G55500	Target Gene	26
AT5G13330	Regulator	27
AT3G21351	Target Gene	27
AT5G66700	Regulator	28
AT2G38210	Target Gene	28
AT5G11590	Regulator	29
AT2G34790	Target Gene	29
AT3G18960	Regulator	30
AT4G23190	Target Gene	30
AT2G02540	Regulator	31
AT1G15825	Target Gene	31
AT3G46080	Regulator	32
AT4G11190	Target Gene	32
AT2G20720	Target Gene	32
AT2G26150	Regulator	33
AT2G19990	Target Gene	33
AT3G49960	Target Gene	33
AT3G17860	Regulator	34
AT3G25760	Target Gene	34
